# Supplementary material for: Crystal structures of N-(3-fluoro­benzo­yl)benzene­sulfonamide and N-(3-fluoro­benzo­yl)-4-methyl­benzene­sulfonamide
Source: Acta Crystallogr E Crystallogr Commun. 2016 Mar 2;72(Pt 4):428–31. doi: 10.1107/S2056989016003248 (PMC4910323; doi:10.1107/S2056989016003248)
Supplement: Supplementary file 1 [file e-72-00428-sup1.cif]

##############################################################################
#                                                                            #
# This CIF contains the data in a paper accepted for publication in          #
# Acta Crystallographica Section E. It conforms to the requirements of       #
# Notes for Authors for Acta Crystallographica Section E, and has been       #
# peer reviewed under the auspices of the IUCr Commission on Journals.       #
#                                                                            #
# Full details of the Crystallographic Information File format               #
# are given in the paper "The Crystallographic Information File (CIF):       #
# a New Standard Archive File for Crystallography" by S. R. Hall, F. H.      #
# Allen and I. D. Brown [Acta Cryst. (1991), A47, 655-685].                  #
#                                                                            #
# The current version of the core CIF dictionary is obtainable from          #
# ftp://ftp.iucr.org/pub/cif_core.dic.                                       #
#                                                                            #
# Software is freely available for graphical display of the structure(s)     #
# in this CIF. For information consult the CIF software page                 #
# http://www.iucr.org/resources/cif/software.                                #
#                                                                            #
# This file may be used for bona fide research purposes within the           #
# scientific community so long as proper attribution is given to the journal # 
# article from which it was obtained.                                        #
#                                                                            #
##############################################################################
data_I
_database_code_depnum_ccdc_archive 'CCDC 1418688'
_audit_creation_method     SHELXL-97
_chemical_name_systematic
;
<i>N</i>-(3-Fluorobenzoyl)benzenesulfonamide
;
_chemical_name_common     ?
_chemical_formula_moiety     'C13 H10 F N O3 S'
_chemical_formula_sum     'C13 H10 F N O3 S'
_chemical_formula_weight     279.28
_chemical_melting_point     442
_symmetry_cell_setting     monoclinic
_symmetry_space_group_name_H-M     'C 2/c'
_symmetry_space_group_name_hall     '-C 2yc'
loop_
    _symmetry_equiv_pos_as_xyz
    'x, y, z'
    '-x, y, -z+1/2'
    'x+1/2, y+1/2, z'
    '-x+1/2, y+1/2, -z+1/2'
    '-x, -y, -z'
    'x, -y, z-1/2'
    '-x+1/2, -y+1/2, -z'
    'x+1/2, -y+1/2, z-1/2'
_cell_length_a     21.4036(8)
_cell_length_b     5.7673(2)
_cell_length_c     19.5525(7)
_cell_angle_alpha     90.00
_cell_angle_beta     92.1350(10)
_cell_angle_gamma     90.00
_cell_volume     2411.90(15)
_cell_formula_units_Z     8
_cell_measurement_reflns_used     123
_cell_measurement_theta_min     4.1
_cell_measurement_theta_max     64.8
_cell_measurement_temperature     173(2)
_cell_special_details     Prism
_exptl_crystal_description     Prism
_exptl_crystal_colour     Colourless
_exptl_crystal_size_max     0.28
_exptl_crystal_size_mid     0.24
_exptl_crystal_size_min     0.19
_exptl_crystal_density_diffrn     1.538
_exptl_crystal_density_meas     ?
_exptl_crystal_density_method     'not measured'
_exptl_crystal_F_000     1152
_exptl_absorpt_coefficient_mu     2.563
_exptl_absorpt_correction_type     multi-scan
_exptl_absorpt_process_details
;
(SADABS; Bruker, 2009)
;
_exptl_absorpt_correction_T_min     0.512
_exptl_absorpt_correction_T_max     0.614
_exptl_special_details     ?
_diffrn_ambient_temperature     173(2)
_diffrn_radiation_type     CuK\a
_diffrn_radiation_wavelength     1.54178
_diffrn_radiation_source     'fine-focus sealed tube'
_diffrn_radiation_monochromator     graphite
_diffrn_measurement_device_type     'Bruker APEXII'
_diffrn_measurement_method     'phi and \f scans'
_diffrn_detector_area_resol_mean     ?
_diffrn_reflns_number     8647
_diffrn_reflns_av_R_equivalents     0.0369
_diffrn_reflns_av_sigmaI/netI     0.0318
_diffrn_reflns_theta_min     4.13
_diffrn_reflns_theta_max     64.75
_diffrn_reflns_theta_full     64.75
_diffrn_measured_fraction_theta_max     0.979
_diffrn_measured_fraction_theta_full     0.979
_diffrn_reflns_limit_h_min     -24
_diffrn_reflns_limit_h_max     24
_diffrn_reflns_limit_k_min     -6
_diffrn_reflns_limit_k_max     5
_diffrn_reflns_limit_l_min     -22
_diffrn_reflns_limit_l_max     22
_diffrn_standards_number     1
_diffrn_standards_interval_count     1
_diffrn_standards_interval_time     2
_diffrn_standards_decay_%     0.1
_refine_special_details
;
 Refinement of F^2^ against ALL reflections.  The weighted R-factor wR and
 goodness of fit S are based on F^2^, conventional R-factors R are based
 on F, with F set to zero for negative F^2^. The threshold expression of
 F^2^ > 2\s(F^2^) is used only for calculating R-factors(gt) etc. and is
 not relevant to the choice of reflections for refinement.  R-factors based
 on F^2^ are statistically about twice as large as those based on F, and R-
 factors based on ALL data will be even larger.
;
_reflns_number_total     1985
_reflns_number_gt     1846
_reflns_threshold_expression     I>2\s(I)
_refine_ls_structure_factor_coef     Fsqd
_refine_ls_matrix_type     full
_refine_ls_R_factor_all     0.0440
_refine_ls_R_factor_gt     0.0419
_refine_ls_wR_factor_gt     0.1289
_refine_ls_wR_factor_ref     0.1332
_refine_ls_goodness_of_fit_ref     0.980
_refine_ls_restrained_S_all     0.980
_refine_ls_number_reflns     1985
_refine_ls_number_parameters     176
_refine_ls_number_restraints     0
_refine_ls_hydrogen_treatment     mixed
_refine_ls_weighting_scheme     calc
_refine_ls_weighting_details
         'calc w=1/[\s^2^(Fo^2^)+(0.1050P)^2^+2.9874P] where P=(Fo^2^+2Fc^2^)/3'
_atom_sites_solution_hydrogens     geom
_atom_sites_solution_primary     direct
_atom_sites_solution_secondary     difmap
_refine_ls_shift/su_max     0.000
_refine_ls_shift/su_mean     0.000
_refine_diff_density_max     0.385
_refine_diff_density_min     -0.381
_refine_ls_extinction_method     none
_refine_ls_extinction_coef     ?
loop_
    _atom_type_symbol
    _atom_type_description
    _atom_type_scat_dispersion_real
    _atom_type_scat_dispersion_imag
    _atom_type_scat_source
    'C' 'C' 0.0181 0.0091
                         'International Tables Vol C Tables 4.2.6.8 and 6.1.1.4'
    'H' 'H' 0.0000 0.0000
                         'International Tables Vol C Tables 4.2.6.8 and 6.1.1.4'
    'N' 'N' 0.0311 0.0180
                         'International Tables Vol C Tables 4.2.6.8 and 6.1.1.4'
    'O' 'O' 0.0492 0.0322
                         'International Tables Vol C Tables 4.2.6.8 and 6.1.1.4'
    'F' 'F' 0.0727 0.0534
                         'International Tables Vol C Tables 4.2.6.8 and 6.1.1.4'
    'S' 'S' 0.3331 0.5567
                         'International Tables Vol C Tables 4.2.6.8 and 6.1.1.4'
_computing_data_collection
;
APEX2 (Bruker, 2009)
;
_computing_cell_refinement
;
SAINT-Plus (Bruker, 2009)
;
_computing_data_reduction
;
SAINT-Plus (Bruker, 2009)
;
_computing_structure_solution
;
SHELXS97 (Sheldrick, 2008)
;
_computing_structure_refinement
;
SHELXL97 (Sheldrick, 2008)
;
_computing_molecular_graphics
;
Mercury (Macrae <i>et al.</i>,  2008)
;
_computing_publication_material
;
SHELXL97 (Sheldrick, 2008)
;
loop_
    _atom_site_type_symbol
    _atom_site_label
    _atom_site_fract_x
    _atom_site_fract_y
    _atom_site_fract_z
    _atom_site_U_iso_or_equiv
    _atom_site_adp_type
    _atom_site_calc_flag
    _atom_site_refinement_flags
    _atom_site_occupancy
    _atom_site_symmetry_multiplicity
    _atom_site_disorder_assembly
    _atom_site_disorder_group
    S S1 0.26504(2) 0.47902(9) 0.41244(2) 0.0162(2) Uani d . 1 1 . .
    F F1 0.46178(7) 0.8164(3) 0.66939(7) 0.0325(4) Uani d . 1 1 . .
    O O2 0.24567(7) 0.2440(3) 0.40478(8) 0.0220(4) Uani d . 1 1 . .
    O O1 0.21912(7) 0.6490(3) 0.42975(8) 0.0230(4) Uani d . 1 1 . .
    O O3 0.38206(7) 0.2258(3) 0.43259(8) 0.0233(4) Uani d . 1 1 . .
    N N1 0.31971(9) 0.5057(3) 0.47405(10) 0.0174(4) Uani d . 1 1 . .
    C C8 0.41781(9) 0.4102(4) 0.53566(11) 0.0175(5) Uani d . 1 1 . .
    C C7 0.37286(10) 0.3690(3) 0.47665(11) 0.0176(5) Uani d . 1 1 . .
    C C3 0.33096(10) 0.4990(4) 0.22344(12) 0.0205(5) Uani d . 1 1 . .
    H H3 0.3305 0.4048 0.1848 0.025 Uiso calc R 1 1 . .
    C C9 0.41783(10) 0.6094(4) 0.57623(11) 0.0195(5) Uani d . 1 1 . .
    H H9 0.3885 0.7264 0.5684 0.023 Uiso calc R 1 1 . .
    C C5 0.36070(10) 0.8565(4) 0.27931(12) 0.0215(5) Uani d . 1 1 . .
    H H5 0.3808 0.9994 0.2782 0.026 Uiso calc R 1 1 . .
    C C2 0.30217(10) 0.4254(4) 0.28191(11) 0.0180(5) Uani d . 1 1 . .
    H H2 0.2828 0.2811 0.2831 0.022 Uiso calc R 1 1 . .
    C C6 0.33094(9) 0.7874(4) 0.33818(11) 0.0188(5) Uani d . 1 1 . .
    H H6 0.3300 0.8840 0.3762 0.023 Uiso calc R 1 1 . .
    C C10 0.46279(10) 0.6266(4) 0.62832(11) 0.0215(5) Uani d . 1 1 . .
    C C1 0.30264(9) 0.5700(4) 0.33854(10) 0.0153(5) Uani d . 1 1 . .
    C C4 0.36042(10) 0.7129(4) 0.22245(12) 0.0217(5) Uani d . 1 1 . .
    H H4 0.3802 0.7605 0.1833 0.026 Uiso calc R 1 1 . .
    C C11 0.50814(11) 0.4618(4) 0.64123(12) 0.0247(5) Uani d . 1 1 . .
    H H11 0.5383 0.4820 0.6762 0.030 Uiso calc R 1 1 . .
    C C13 0.46262(10) 0.2394(4) 0.54849(12) 0.0228(5) Uani d . 1 1 . .
    H H13 0.4623 0.1061 0.5217 0.027 Uiso calc R 1 1 . .
    C C12 0.50767(11) 0.2653(4) 0.60072(13) 0.0268(6) Uani d . 1 1 . .
    H H12 0.5376 0.1504 0.6085 0.032 Uiso calc R 1 1 . .
    H H1 0.3091(14) 0.591(5) 0.5042(17) 0.035(8) Uiso d . 1 1 . .
loop_
    _atom_site_aniso_label
    _atom_site_aniso_U_11
    _atom_site_aniso_U_22
    _atom_site_aniso_U_33
    _atom_site_aniso_U_12
    _atom_site_aniso_U_13
    _atom_site_aniso_U_23
    S1 0.0155(4) 0.0201(4) 0.0130(3) 0.00064(18) -0.0003(2) -0.00239(18)
    F1 0.0361(8) 0.0312(8) 0.0295(8) -0.0004(6) -0.0089(6) -0.0093(6)
    O2 0.0238(8) 0.0243(9) 0.0178(8) -0.0059(7) -0.0004(6) 0.0001(6)
    O1 0.0178(8) 0.0339(9) 0.0173(8) 0.0065(7) -0.0013(6) -0.0070(6)
    O3 0.0233(8) 0.0233(8) 0.0233(9) 0.0036(6) 0.0000(6) -0.0069(7)
    N1 0.0185(10) 0.0213(10) 0.0124(9) 0.0031(7) -0.0009(8) -0.0035(7)
    C8 0.0152(10) 0.0203(11) 0.0171(11) 0.0004(9) 0.0026(8) 0.0027(9)
    C7 0.0187(10) 0.0160(11) 0.0183(11) -0.0003(8) 0.0029(8) 0.0014(8)
    C3 0.0194(11) 0.0257(12) 0.0165(11) 0.0020(8) 0.0009(9) -0.0024(8)
    C9 0.0170(10) 0.0211(11) 0.0205(11) 0.0006(8) 0.0015(8) 0.0021(9)
    C5 0.0194(11) 0.0164(11) 0.0286(12) 0.0014(8) -0.0020(9) 0.0040(9)
    C2 0.0182(11) 0.0167(10) 0.0190(11) 0.0022(9) -0.0024(8) -0.0022(9)
    C6 0.0183(10) 0.0172(11) 0.0208(11) 0.0026(8) -0.0023(8) -0.0026(9)
    C10 0.0224(11) 0.0218(12) 0.0203(11) -0.0042(9) 0.0008(9) -0.0006(9)
    C1 0.0132(10) 0.0178(10) 0.0149(10) 0.0041(8) -0.0007(8) 0.0006(9)
    C4 0.0166(10) 0.0281(12) 0.0207(12) 0.0027(9) 0.0018(8) 0.0084(9)
    C11 0.0172(11) 0.0336(13) 0.0229(12) -0.0031(9) -0.0037(9) 0.0070(10)
    C13 0.0193(11) 0.0223(11) 0.0268(12) 0.0024(9) 0.0020(9) 0.0001(9)
    C12 0.0189(11) 0.0288(13) 0.0323(13) 0.0066(9) -0.0032(9) 0.0041(10)
_geom_special_details
;
 All s.u.'s (except the s.u. in the dihedral angle between two l.s. planes)
 are estimated using the full covariance matrix.  The cell s.u.'s are taken
 into account individually in the estimation of s.u.'s in distances, angles
 and torsion angles; correlations between s.u.'s in cell parameters are only
 used when they are defined by crystal symmetry.  An approximate (isotropic)
 treatment of cell s.u.'s is used for estimating s.u.'s involving l.s. planes.
;
loop_
    _geom_bond_atom_site_label_1
    _geom_bond_atom_site_label_2
    _geom_bond_site_symmetry_2
    _geom_bond_distance
    _geom_bond_publ_flag
    S1 O2 . 1.4238(16) ?
    S1 O1 . 1.4375(16) ?
    S1 N1 . 1.6549(19) ?
    S1 C1 . 1.760(2) ?
    F1 C10 . 1.358(3) ?
    O3 C7 . 1.215(3) ?
    N1 C7 . 1.383(3) ?
    N1 H1 . 0.81(3) ?
    C8 C13 . 1.391(3) ?
    C8 C9 . 1.396(3) ?
    C8 C7 . 1.494(3) ?
    C3 C2 . 1.385(3) ?
    C3 C4 . 1.386(3) ?
    C3 H3 . 0.9300 ?
    C9 C10 . 1.378(3) ?
    C9 H9 . 0.9300 ?
    C5 C4 . 1.386(3) ?
    C5 C6 . 1.394(3) ?
    C5 H5 . 0.9300 ?
    C2 C1 . 1.386(3) ?
    C2 H2 . 0.9300 ?
    C6 C1 . 1.392(3) ?
    C6 H6 . 0.9300 ?
    C10 C11 . 1.375(3) ?
    C4 H4 . 0.9300 ?
    C11 C12 . 1.383(4) ?
    C11 H11 . 0.9300 ?
    C13 C12 . 1.386(3) ?
    C13 H13 . 0.9300 ?
    C12 H12 . 0.9300 ?
loop_
    _geom_angle_atom_site_label_1
    _geom_angle_atom_site_label_2
    _geom_angle_atom_site_label_3
    _geom_angle_site_symmetry_1
    _geom_angle_site_symmetry_3
    _geom_angle
    _geom_angle_publ_flag
    O2 S1 O1 . . 118.36(9) ?
    O2 S1 N1 . . 111.12(9) ?
    O1 S1 N1 . . 103.67(9) ?
    O2 S1 C1 . . 109.75(10) ?
    O1 S1 C1 . . 109.12(10) ?
    N1 S1 C1 . . 103.73(9) ?
    C7 N1 S1 . . 122.13(16) ?
    C7 N1 H1 . . 125(2) ?
    S1 N1 H1 . . 112(2) ?
    C13 C8 C9 . . 119.6(2) ?
    C13 C8 C7 . . 116.5(2) ?
    C9 C8 C7 . . 123.80(19) ?
    O3 C7 N1 . . 121.08(19) ?
    O3 C7 C8 . . 122.62(19) ?
    N1 C7 C8 . . 116.29(18) ?
    C2 C3 C4 . . 120.1(2) ?
    C2 C3 H3 . . 120.0 ?
    C4 C3 H3 . . 120.0 ?
    C10 C9 C8 . . 117.7(2) ?
    C10 C9 H9 . . 121.2 ?
    C8 C9 H9 . . 121.2 ?
    C4 C5 C6 . . 120.2(2) ?
    C4 C5 H5 . . 119.9 ?
    C6 C5 H5 . . 119.9 ?
    C3 C2 C1 . . 119.0(2) ?
    C3 C2 H2 . . 120.5 ?
    C1 C2 H2 . . 120.5 ?
    C1 C6 C5 . . 118.3(2) ?
    C1 C6 H6 . . 120.9 ?
    C5 C6 H6 . . 120.9 ?
    F1 C10 C11 . . 118.4(2) ?
    F1 C10 C9 . . 117.97(19) ?
    C11 C10 C9 . . 123.7(2) ?
    C2 C1 C6 . . 121.9(2) ?
    C2 C1 S1 . . 119.10(17) ?
    C6 C1 S1 . . 119.01(16) ?
    C3 C4 C5 . . 120.6(2) ?
    C3 C4 H4 . . 119.7 ?
    C5 C4 H4 . . 119.7 ?
    C10 C11 C12 . . 118.1(2) ?
    C10 C11 H11 . . 120.9 ?
    C12 C11 H11 . . 120.9 ?
    C8 C13 C12 . . 120.8(2) ?
    C8 C13 H13 . . 119.6 ?
    C12 C13 H13 . . 119.6 ?
    C11 C12 C13 . . 120.0(2) ?
    C11 C12 H12 . . 120.0 ?
    C13 C12 H12 . . 120.0 ?
loop_
    _geom_torsion_atom_site_label_1
    _geom_torsion_atom_site_label_2
    _geom_torsion_atom_site_label_3
    _geom_torsion_atom_site_label_4
    _geom_torsion_site_symmetry_1
    _geom_torsion_site_symmetry_2
    _geom_torsion_site_symmetry_3
    _geom_torsion_site_symmetry_4
    _geom_torsion
    _geom_torsion_publ_flag
    O2 S1 N1 C7 . . . . 51.25(19) ?
    O1 S1 N1 C7 . . . . 179.42(17) ?
    C1 S1 N1 C7 . . . . -66.61(19) ?
    S1 N1 C7 O3 . . . . 1.5(3) ?
    S1 N1 C7 C8 . . . . -179.26(14) ?
    C13 C8 C7 O3 . . . . -16.3(3) ?
    C9 C8 C7 O3 . . . . 162.1(2) ?
    C13 C8 C7 N1 . . . . 164.44(19) ?
    C9 C8 C7 N1 . . . . -17.2(3) ?
    C13 C8 C9 C10 . . . . -0.5(3) ?
    C7 C8 C9 C10 . . . . -178.80(19) ?
    C4 C3 C2 C1 . . . . 0.9(3) ?
    C4 C5 C6 C1 . . . . 1.5(3) ?
    C8 C9 C10 F1 . . . . -177.86(19) ?
    C8 C9 C10 C11 . . . . 1.6(3) ?
    C3 C2 C1 C6 . . . . 0.3(3) ?
    C3 C2 C1 S1 . . . . 179.00(16) ?
    C5 C6 C1 C2 . . . . -1.5(3) ?
    C5 C6 C1 S1 . . . . 179.79(15) ?
    O2 S1 C1 C2 . . . . 7.79(19) ?
    O1 S1 C1 C2 . . . . -123.41(16) ?
    N1 S1 C1 C2 . . . . 126.59(16) ?
    O2 S1 C1 C6 . . . . -173.49(15) ?
    O1 S1 C1 C6 . . . . 55.31(18) ?
    N1 S1 C1 C6 . . . . -54.69(18) ?
    C2 C3 C4 C5 . . . . -0.9(3) ?
    C6 C5 C4 C3 . . . . -0.3(3) ?
    F1 C10 C11 C12 . . . . 177.9(2) ?
    C9 C10 C11 C12 . . . . -1.6(4) ?
    C9 C8 C13 C12 . . . . -0.6(3) ?
    C7 C8 C13 C12 . . . . 177.9(2) ?
    C10 C11 C12 C13 . . . . 0.5(4) ?
    C8 C13 C12 C11 . . . . 0.6(4) ?
loop_
    _geom_hbond_atom_site_label_d
    _geom_hbond_atom_site_label_h
    _geom_hbond_atom_site_label_a
    _geom_hbond_site_symmetry_A
    _geom_hbond_distance_dh
    _geom_hbond_distance_ha
    _geom_hbond_distance_da
    _geom_hbond_angle_dha
    N1 H1 O1 7_566 0.81(3) 2.08(3) 2.883(2) 171(3)
    C9 H9 O1 7_566 0.93 2.42 3.244(3) 148
    C6 H6 O3 1_565 0.93 2.50 3.294(3) 143
    C2 H2 Cg1 6_545 0.93 2.82 3.474(2) 129
    C4 H4 Cg2 6_556 0.93 2.84 3.582(2) 137
    C11 H11 Cg1 5_555 0.93 2.97 3.756(3) 143
_iucr_refine_instructions_details
;
TITL 2014_aug_suchetan_3fba1_0m_a.res in C2/c
CELL  1.54178  21.4036   5.7673  19.5525   90.000   92.135   90.000
ZERR     8.00   0.0008   0.0002   0.0007    0.000    0.001    0.000
LATT   7
SYMM  - X,   Y, 1/2 - Z
SFAC  C    H    N    O    F    S
UNIT  104  80   8    24   8    8
MERG   2
OMIT     0.00 180.00
OMIT   -20   0  12
OMIT   -20   0  10
OMIT   -19   1  15
FMAP   2
PLAN   20
SHEL 999 0.83
ACTA
BOND
BOND   $H
CONF
LIST   4
WGHT     0.10500     2.98740
L.S.  30
TEMP    23.00
FVAR     0.35491
S1    6    0.265034    0.479047    0.412433    11.00000    0.01642    0.01990 =
        0.01321   -0.00235   -0.00093    0.00064
F1    5    0.461718    0.816366    0.669464    11.00000    0.03481    0.03184 =
        0.02900   -0.00928   -0.00742   -0.00047
O2    4    0.245562    0.243987    0.404886    11.00000    0.02386    0.02436 =
        0.01810    0.00044   -0.00084   -0.00630
O1    4    0.219124    0.648946    0.429769    11.00000    0.01819    0.03420 =
        0.01671   -0.00716   -0.00115    0.00666
O3    4    0.382149    0.225837    0.432523    11.00000    0.02442    0.02280 =
        0.02425   -0.00713   -0.00160    0.00385
N1    3    0.319771    0.505783    0.474046    11.00000    0.01861    0.02110 =
        0.01292   -0.00307   -0.00134    0.00266
C8    1    0.417904    0.410133    0.535605    11.00000    0.01590    0.02011 =
        0.01754    0.00319    0.00188   -0.00035
C7    1    0.372937    0.369031    0.476605    11.00000    0.01945    0.01583 =
        0.01826    0.00167    0.00235   -0.00070
C3    1    0.331065    0.499029    0.223401    11.00000    0.01696    0.02686 =
        0.01634   -0.00216    0.00253    0.00140
AFIX   43
H3    2    0.330603    0.404864    0.184773    11.00000   -1.20000
AFIX    0
C9    1    0.417748    0.609255    0.576280    11.00000    0.01771    0.02108 =
        0.02103    0.00203   -0.00006    0.00073
AFIX   43
H9    2    0.388284    0.725824    0.568655    11.00000   -1.20000
AFIX    0
C5    1    0.360828    0.856625    0.279171    11.00000    0.01640    0.01774 =
        0.02762    0.00414    0.00144    0.00145
AFIX   43
H5    2    0.380908    0.999499    0.278017    11.00000   -1.20000
AFIX    0
C2    1    0.302313    0.425360    0.281803    11.00000    0.01988    0.01625 =
        0.01927   -0.00273   -0.00379    0.00234
AFIX   43
H2    2    0.283098    0.280863    0.283005    11.00000   -1.20000
AFIX    0
C6    1    0.331024    0.787344    0.338120    11.00000    0.02120    0.01616 =
        0.02204   -0.00266   -0.00535    0.00251
AFIX   43
H6    2    0.330203    0.883909    0.376168    11.00000   -1.20000
AFIX    0
C10   1    0.462998    0.626420    0.628229    11.00000    0.02527    0.02087 =
        0.02087   -0.00080   -0.00185   -0.00402
C1    1    0.302534    0.570076    0.338595    11.00000    0.01109    0.01926 =
        0.01417    0.00044    0.00153    0.00403
C4    1    0.360529    0.712801    0.222390    11.00000    0.01943    0.02706 =
        0.02161    0.00839   -0.00091    0.00243
AFIX   43
H4    2    0.380305    0.760256    0.183215    11.00000   -1.20000
AFIX    0
C11   1    0.507979    0.461802    0.641336    11.00000    0.01848    0.03336 =
        0.02376    0.00749   -0.00552   -0.00384
AFIX   43
H11   2    0.537869    0.481475    0.676607    11.00000   -1.20000
AFIX    0
C13   1    0.462484    0.239437    0.548532    11.00000    0.02103    0.02155 =
        0.02806    0.00012   -0.00025    0.00218
AFIX   43
H13   2    0.462023    0.105820    0.521891    11.00000   -1.20000
AFIX    0
C12   1    0.507745    0.265302    0.600654    11.00000    0.01915    0.02896 =
        0.03288    0.00403   -0.00435    0.00637
AFIX   43
H12   2    0.537843    0.150937    0.608237    11.00000   -1.20000
AFIX    0
H1    2    0.309304    0.593659    0.504076    11.00000    0.04036
HKLF 4
END
;
data_II
_database_code_depnum_ccdc_archive 'CCDC 1418689'
_audit_creation_method     SHELXL-97
_chemical_name_systematic
;
<i>N</i>-(3-Fluorobenzoyl)-4-methylbenzenesulfonamide
;
_chemical_name_common     ?
_chemical_formula_moiety     'C14 H12 F N O3 S'
_chemical_formula_sum     'C14 H12 F N O3 S'
_chemical_formula_iupac     'C14 H12 F N O3 S'
_chemical_formula_weight     293.31
_chemical_melting_point     423
_symmetry_cell_setting     monoclinic
_symmetry_space_group_name_H-M     'P 21/c'
_symmetry_space_group_name_hall     '-P 2ybc'
loop_
    _symmetry_equiv_pos_as_xyz
    'x, y, z'
    '-x, y+1/2, -z+1/2'
    '-x, -y, -z'
    'x, -y-1/2, z-1/2'
_cell_length_a     9.0376(4)
_cell_length_b     12.2912(5)
_cell_length_c     12.1377(5)
_cell_angle_alpha     90.00
_cell_angle_beta     105.107(2)
_cell_angle_gamma     90.00
_cell_volume     1301.70(9)
_cell_formula_units_Z     4
_cell_measurement_reflns_used     142
_cell_measurement_theta_min     5.1
_cell_measurement_theta_max     64.1
_cell_measurement_temperature     173(2)
_cell_special_details     Prism
_exptl_crystal_description     Prism
_exptl_crystal_colour     Colourless
_exptl_crystal_size_max     0.28
_exptl_crystal_size_mid     0.22
_exptl_crystal_size_min     0.18
_exptl_crystal_density_diffrn     1.497
_exptl_crystal_density_meas     ?
_exptl_crystal_density_method     'not measured'
_exptl_crystal_F_000     608
_exptl_absorpt_coefficient_mu     2.403
_exptl_absorpt_correction_type     multi-scan
_exptl_absorpt_process_details
;
(SADABS; Bruker, 2009)
;
_exptl_absorpt_correction_T_min     0.557
_exptl_absorpt_correction_T_max     0.649
_exptl_special_details     ?
_diffrn_ambient_temperature     173(2)
_diffrn_radiation_type     CuK\a
_diffrn_radiation_wavelength     1.54178
_diffrn_radiation_source     'fine-focus sealed tube'
_diffrn_radiation_monochromator     graphite
_diffrn_measurement_device_type     'Bruker APEXII'
_diffrn_measurement_method     'phi and \f scans'
_diffrn_detector_area_resol_mean     ?
_diffrn_reflns_number     8422
_diffrn_reflns_av_R_equivalents     0.0555
_diffrn_reflns_av_sigmaI/netI     0.0570
_diffrn_reflns_theta_min     5.07
_diffrn_reflns_theta_max     64.08
_diffrn_reflns_theta_full     64.08
_diffrn_measured_fraction_theta_max     0.975
_diffrn_measured_fraction_theta_full     0.975
_diffrn_reflns_limit_h_min     -10
_diffrn_reflns_limit_h_max     10
_diffrn_reflns_limit_k_min     -14
_diffrn_reflns_limit_k_max     14
_diffrn_reflns_limit_l_min     -10
_diffrn_reflns_limit_l_max     13
_diffrn_standards_number     1
_diffrn_standards_interval_count     1
_diffrn_standards_interval_time     1
_diffrn_standards_decay_%     0.1
_refine_special_details
;
 Refinement of F^2^ against ALL reflections.  The weighted R-factor wR and
 goodness of fit S are based on F^2^, conventional R-factors R are based
 on F, with F set to zero for negative F^2^. The threshold expression of
 F^2^ > 2\s(F^2^) is used only for calculating R-factors(gt) etc. and is
 not relevant to the choice of reflections for refinement.  R-factors based
 on F^2^ are statistically about twice as large as those based on F, and R-
 factors based on ALL data will be even larger.
;
_reflns_number_total     2115
_reflns_number_gt     1796
_reflns_threshold_expression     I>2\s(I)
_refine_ls_structure_factor_coef     Fsqd
_refine_ls_matrix_type     full
_refine_ls_R_factor_all     0.0575
_refine_ls_R_factor_gt     0.0499
_refine_ls_wR_factor_gt     0.1459
_refine_ls_wR_factor_ref     0.1517
_refine_ls_goodness_of_fit_ref     1.052
_refine_ls_restrained_S_all     1.052
_refine_ls_number_reflns     2115
_refine_ls_number_parameters     186
_refine_ls_number_restraints     0
_refine_ls_hydrogen_treatment     mixed
_refine_ls_weighting_scheme     calc
_refine_ls_weighting_details
                 'calc w=1/[\s^2^(Fo^2^)+(0.1104P)^2^] where P=(Fo^2^+2Fc^2^)/3'
_atom_sites_solution_hydrogens     geom
_atom_sites_solution_primary     direct
_atom_sites_solution_secondary     difmap
_refine_ls_shift/su_max     0.023
_refine_ls_shift/su_mean     0.001
_refine_diff_density_max     0.446
_refine_diff_density_min     -0.467
_refine_ls_extinction_method     none
_refine_ls_extinction_coef     ?
loop_
    _atom_type_symbol
    _atom_type_description
    _atom_type_scat_dispersion_real
    _atom_type_scat_dispersion_imag
    _atom_type_scat_source
    'C' 'C' 0.0181 0.0091
                         'International Tables Vol C Tables 4.2.6.8 and 6.1.1.4'
    'H' 'H' 0.0000 0.0000
                         'International Tables Vol C Tables 4.2.6.8 and 6.1.1.4'
    'O' 'O' 0.0492 0.0322
                         'International Tables Vol C Tables 4.2.6.8 and 6.1.1.4'
    'F' 'F' 0.0727 0.0534
                         'International Tables Vol C Tables 4.2.6.8 and 6.1.1.4'
    'S' 'S' 0.3331 0.5567
                         'International Tables Vol C Tables 4.2.6.8 and 6.1.1.4'
    'N' 'N' 0.0311 0.0180
                         'International Tables Vol C Tables 4.2.6.8 and 6.1.1.4'
_computing_data_collection
;
APEX2 (Bruker, 2009)
;
_computing_cell_refinement
;
SAINT-Plus (Bruker, 2009)
;
_computing_data_reduction
;
SAINT-Plus (Bruker, 2009)
;
_computing_structure_solution
;
SHELXS97 (Sheldrick, 2008)
;
_computing_structure_refinement
;
SHELXL97 (Sheldrick, 2008)
;
_computing_molecular_graphics
;
Mercury (Macrae <i>et al.</i>,  2008)
;
_computing_publication_material
;
SHELXL97 (Sheldrick, 2008)
;
loop_
    _atom_site_type_symbol
    _atom_site_label
    _atom_site_fract_x
    _atom_site_fract_y
    _atom_site_fract_z
    _atom_site_U_iso_or_equiv
    _atom_site_adp_type
    _atom_site_calc_flag
    _atom_site_refinement_flags
    _atom_site_occupancy
    _atom_site_symmetry_multiplicity
    _atom_site_disorder_assembly
    _atom_site_disorder_group
    S S1 0.86791(7) 0.55562(5) 0.81354(5) 0.0171(3) Uani d . 1 1 . .
    F F1 0.17463(17) 0.30702(14) 0.94022(13) 0.0303(4) Uani d . 1 1 . .
    O O1 1.0242(2) 0.55041(16) 0.88113(15) 0.0231(5) Uani d . 1 1 . .
    O O2 0.7956(2) 0.65901(15) 0.79047(14) 0.0240(5) Uani d . 1 1 . .
    O O3 0.5443(2) 0.48889(17) 0.75791(15) 0.0260(5) Uani d . 1 1 . .
    N N1 0.7768(2) 0.47863(18) 0.88728(19) 0.0183(5) Uani d . 1 1 . .
    C C8 0.5545(3) 0.3863(2) 0.9263(2) 0.0169(5) Uani d . 1 1 . .
    C C2 0.9568(3) 0.4058(2) 0.6775(2) 0.0205(6) Uani d . 1 1 . .
    H H2 1.0292 0.3827 0.7426 0.025 Uiso calc R 1 1 . .
    C C9 0.3950(3) 0.3781(2) 0.8985(2) 0.0199(6) Uani d . 1 1 . .
    H H9 0.3346 0.4151 0.8360 0.024 Uiso calc R 1 1 . .
    C C13 0.6429(3) 0.3294(2) 1.0197(2) 0.0192(6) Uani d . 1 1 . .
    H H13 0.7492 0.3351 1.0387 0.023 Uiso calc R 1 1 . .
    C C12 0.5722(3) 0.2640(2) 1.0844(2) 0.0206(6) Uani d . 1 1 . .
    H H12 0.6318 0.2251 1.1457 0.025 Uiso calc R 1 1 . .
    C C5 0.7362(3) 0.4729(2) 0.4840(2) 0.0214(6) Uani d . 1 1 . .
    H H5 0.6619 0.4947 0.4193 0.026 Uiso calc R 1 1 . .
    C C3 0.9501(3) 0.3593(2) 0.5727(2) 0.0204(6) Uani d . 1 1 . .
    H H3 1.0200 0.3053 0.5672 0.024 Uiso calc R 1 1 . .
    C C10 0.3296(3) 0.3141(2) 0.9655(2) 0.0207(6) Uani d . 1 1 . .
    C C4 0.8399(3) 0.3922(2) 0.4747(2) 0.0210(6) Uani d . 1 1 . .
    C C11 0.4148(3) 0.2562(2) 1.0587(2) 0.0212(6) Uani d . 1 1 . .
    H H11 0.3671 0.2134 1.1026 0.025 Uiso calc R 1 1 . .
    C C6 0.7415(3) 0.5214(2) 0.5878(2) 0.0189(6) Uani d . 1 1 . .
    H H6 0.6718 0.5754 0.5931 0.023 Uiso calc R 1 1 . .
    C C7 0.6213(3) 0.4561(2) 0.8499(2) 0.0191(6) Uani d . 1 1 . .
    C C1 0.8532(3) 0.4879(2) 0.6840(2) 0.0169(6) Uani d . 1 1 . .
    C C14 0.8314(4) 0.3399(2) 0.3606(2) 0.0299(7) Uani d . 1 1 . .
    H H14A 0.7802 0.2710 0.3563 0.045 Uiso calc R 1 1 . .
    H H14B 0.9331 0.3291 0.3524 0.045 Uiso calc R 1 1 . .
    H H14C 0.7754 0.3864 0.3006 0.045 Uiso calc R 1 1 . .
    H H1 0.833(4) 0.469(3) 0.957(3) 0.033(9) Uiso d . 1 1 . .
loop_
    _atom_site_aniso_label
    _atom_site_aniso_U_11
    _atom_site_aniso_U_22
    _atom_site_aniso_U_33
    _atom_site_aniso_U_12
    _atom_site_aniso_U_13
    _atom_site_aniso_U_23
    S1 0.0170(4) 0.0203(4) 0.0131(4) -0.0036(2) 0.0024(3) -0.0003(2)
    F1 0.0154(8) 0.0438(11) 0.0311(9) -0.0039(7) 0.0050(6) 0.0043(7)
    O1 0.0181(10) 0.0340(12) 0.0153(9) -0.0082(8) 0.0011(7) -0.0010(7)
    O2 0.0298(10) 0.0223(10) 0.0204(10) -0.0003(8) 0.0075(8) -0.0008(7)
    O3 0.0173(10) 0.0386(12) 0.0184(10) -0.0005(8) -0.0019(8) 0.0092(8)
    N1 0.0152(11) 0.0245(12) 0.0127(11) -0.0033(9) -0.0006(9) 0.0027(9)
    C8 0.0159(12) 0.0170(13) 0.0172(12) -0.0003(10) 0.0032(9) -0.0031(10)
    C2 0.0161(12) 0.0251(15) 0.0181(13) -0.0024(11) 0.0004(10) 0.0029(10)
    C9 0.0175(12) 0.0233(14) 0.0169(13) 0.0008(11) 0.0012(10) 0.0015(10)
    C13 0.0164(12) 0.0210(14) 0.0192(13) 0.0010(10) 0.0030(10) -0.0021(10)
    C12 0.0250(13) 0.0183(14) 0.0167(12) 0.0011(11) 0.0020(10) 0.0015(10)
    C5 0.0216(13) 0.0255(14) 0.0141(13) -0.0027(11) -0.0005(10) 0.0027(10)
    C3 0.0204(13) 0.0188(13) 0.0227(13) -0.0006(11) 0.0070(10) 0.0005(10)
    C10 0.0128(12) 0.0273(15) 0.0215(13) -0.0009(10) 0.0035(10) -0.0044(10)
    C4 0.0242(14) 0.0212(14) 0.0186(13) -0.0070(11) 0.0074(10) -0.0004(10)
    C11 0.0252(13) 0.0207(14) 0.0201(13) -0.0025(11) 0.0101(11) -0.0010(10)
    C6 0.0183(13) 0.0199(13) 0.0170(13) -0.0014(11) 0.0020(10) 0.0008(10)
    C7 0.0176(13) 0.0224(15) 0.0173(13) -0.0005(11) 0.0048(11) -0.0018(10)
    C1 0.0165(13) 0.0187(13) 0.0161(13) -0.0044(10) 0.0054(10) 0.0001(10)
    C14 0.0428(17) 0.0295(16) 0.0189(13) -0.0069(13) 0.0103(12) -0.0024(11)
_geom_special_details
;
 All s.u.'s (except the s.u. in the dihedral angle between two l.s. planes)
 are estimated using the full covariance matrix.  The cell s.u.'s are taken
 into account individually in the estimation of s.u.'s in distances, angles
 and torsion angles; correlations between s.u.'s in cell parameters are only
 used when they are defined by crystal symmetry.  An approximate (isotropic)
 treatment of cell s.u.'s is used for estimating s.u.'s involving l.s. planes.
;
loop_
    _geom_bond_atom_site_label_1
    _geom_bond_atom_site_label_2
    _geom_bond_site_symmetry_2
    _geom_bond_distance
    _geom_bond_publ_flag
    S1 O2 . 1.423(2) ?
    S1 O1 . 1.4383(19) ?
    S1 N1 . 1.661(2) ?
    S1 C1 . 1.753(2) ?
    F1 C10 . 1.356(3) ?
    O3 C7 . 1.220(3) ?
    N1 C7 . 1.387(3) ?
    N1 H1 . 0.87(4) ?
    C8 C13 . 1.393(4) ?
    C8 C9 . 1.396(4) ?
    C8 C7 . 1.500(4) ?
    C2 C3 . 1.382(4) ?
    C2 C1 . 1.393(4) ?
    C2 H2 . 0.9300 ?
    C9 C10 . 1.371(4) ?
    C9 H9 . 0.9300 ?
    C13 C12 . 1.391(4) ?
    C13 H13 . 0.9300 ?
    C12 C11 . 1.378(4) ?
    C12 H12 . 0.9300 ?
    C5 C6 . 1.383(4) ?
    C5 C4 . 1.389(4) ?
    C5 H5 . 0.9300 ?
    C3 C4 . 1.398(4) ?
    C3 H3 . 0.9300 ?
    C10 C11 . 1.388(4) ?
    C4 C14 . 1.510(4) ?
    C11 H11 . 0.9300 ?
    C6 C1 . 1.392(4) ?
    C6 H6 . 0.9300 ?
    C14 H14A . 0.9600 ?
    C14 H14B . 0.9600 ?
    C14 H14C . 0.9600 ?
loop_
    _geom_angle_atom_site_label_1
    _geom_angle_atom_site_label_2
    _geom_angle_atom_site_label_3
    _geom_angle_site_symmetry_1
    _geom_angle_site_symmetry_3
    _geom_angle
    _geom_angle_publ_flag
    O2 S1 O1 . . 118.99(11) ?
    O2 S1 N1 . . 110.36(11) ?
    O1 S1 N1 . . 102.63(11) ?
    O2 S1 C1 . . 108.91(11) ?
    O1 S1 C1 . . 108.91(11) ?
    N1 S1 C1 . . 106.26(11) ?
    C7 N1 S1 . . 122.65(19) ?
    C7 N1 H1 . . 125(2) ?
    S1 N1 H1 . . 111(2) ?
    C13 C8 C9 . . 119.8(2) ?
    C13 C8 C7 . . 123.5(2) ?
    C9 C8 C7 . . 116.7(2) ?
    C3 C2 C1 . . 118.9(2) ?
    C3 C2 H2 . . 120.5 ?
    C1 C2 H2 . . 120.5 ?
    C10 C9 C8 . . 118.5(2) ?
    C10 C9 H9 . . 120.8 ?
    C8 C9 H9 . . 120.8 ?
    C12 C13 C8 . . 119.9(2) ?
    C12 C13 H13 . . 120.0 ?
    C8 C13 H13 . . 120.0 ?
    C11 C12 C13 . . 120.8(2) ?
    C11 C12 H12 . . 119.6 ?
    C13 C12 H12 . . 119.6 ?
    C6 C5 C4 . . 121.2(2) ?
    C6 C5 H5 . . 119.4 ?
    C4 C5 H5 . . 119.4 ?
    C2 C3 C4 . . 120.9(2) ?
    C2 C3 H3 . . 119.5 ?
    C4 C3 H3 . . 119.5 ?
    F1 C10 C9 . . 118.8(2) ?
    F1 C10 C11 . . 118.2(2) ?
    C9 C10 C11 . . 123.0(2) ?
    C5 C4 C3 . . 118.9(2) ?
    C5 C4 C14 . . 120.3(2) ?
    C3 C4 C14 . . 120.8(2) ?
    C12 C11 C10 . . 118.0(2) ?
    C12 C11 H11 . . 121.0 ?
    C10 C11 H11 . . 121.0 ?
    C5 C6 C1 . . 118.9(2) ?
    C5 C6 H6 . . 120.6 ?
    C1 C6 H6 . . 120.6 ?
    O3 C7 N1 . . 121.4(2) ?
    O3 C7 C8 . . 121.9(2) ?
    N1 C7 C8 . . 116.6(2) ?
    C6 C1 C2 . . 121.1(2) ?
    C6 C1 S1 . . 118.8(2) ?
    C2 C1 S1 . . 120.01(19) ?
    C4 C14 H14A . . 109.5 ?
    C4 C14 H14B . . 109.5 ?
    H14A C14 H14B . . 109.5 ?
    C4 C14 H14C . . 109.5 ?
    H14A C14 H14C . . 109.5 ?
    H14B C14 H14C . . 109.5 ?
loop_
    _geom_torsion_atom_site_label_1
    _geom_torsion_atom_site_label_2
    _geom_torsion_atom_site_label_3
    _geom_torsion_atom_site_label_4
    _geom_torsion_site_symmetry_1
    _geom_torsion_site_symmetry_2
    _geom_torsion_site_symmetry_3
    _geom_torsion_site_symmetry_4
    _geom_torsion
    _geom_torsion_publ_flag
    O2 S1 N1 C7 . . . . 55.4(2) ?
    O1 S1 N1 C7 . . . . -176.8(2) ?
    C1 S1 N1 C7 . . . . -62.5(2) ?
    C13 C8 C9 C10 . . . . 0.6(4) ?
    C7 C8 C9 C10 . . . . 179.3(2) ?
    C9 C8 C13 C12 . . . . 0.4(4) ?
    C7 C8 C13 C12 . . . . -178.2(2) ?
    C8 C13 C12 C11 . . . . -1.3(4) ?
    C1 C2 C3 C4 . . . . -1.2(4) ?
    C8 C9 C10 F1 . . . . 179.0(2) ?
    C8 C9 C10 C11 . . . . -0.9(4) ?
    C6 C5 C4 C3 . . . . 0.6(4) ?
    C6 C5 C4 C14 . . . . 179.7(2) ?
    C2 C3 C4 C5 . . . . 0.0(4) ?
    C2 C3 C4 C14 . . . . -179.0(2) ?
    C13 C12 C11 C10 . . . . 1.0(4) ?
    F1 C10 C11 C12 . . . . -179.7(2) ?
    C9 C10 C11 C12 . . . . 0.1(4) ?
    C4 C5 C6 C1 . . . . -0.1(4) ?
    S1 N1 C7 O3 . . . . 2.7(4) ?
    S1 N1 C7 C8 . . . . -179.31(17) ?
    C13 C8 C7 O3 . . . . 166.5(3) ?
    C9 C8 C7 O3 . . . . -12.1(4) ?
    C13 C8 C7 N1 . . . . -11.5(4) ?
    C9 C8 C7 N1 . . . . 169.9(2) ?
    C5 C6 C1 C2 . . . . -1.1(4) ?
    C5 C6 C1 S1 . . . . 175.79(19) ?
    C3 C2 C1 C6 . . . . 1.7(4) ?
    C3 C2 C1 S1 . . . . -175.14(18) ?
    O2 S1 C1 C6 . . . . -19.8(2) ?
    O1 S1 C1 C6 . . . . -150.97(19) ?
    N1 S1 C1 C6 . . . . 99.1(2) ?
    O2 S1 C1 C2 . . . . 157.1(2) ?
    O1 S1 C1 C2 . . . . 25.9(2) ?
    N1 S1 C1 C2 . . . . -84.0(2) ?
loop_
    _geom_hbond_atom_site_label_d
    _geom_hbond_atom_site_label_h
    _geom_hbond_atom_site_label_a
    _geom_hbond_site_symmetry_A
    _geom_hbond_distance_dh
    _geom_hbond_distance_ha
    _geom_hbond_distance_da
    _geom_hbond_angle_dha
    N1 H1 O1 3_767 0.87(4) 2.06(4) 2.937(3) 177(3)
    C5 H5 O3 3_666 0.93 2.46 3.375(3) 168
    C13 H13 O1 3_767 0.93 2.47 3.285(3) 147
_iucr_refine_instructions_details
;
TITL 2014_aug_suchetan_3fba3_0m_a.res in P2(1)/c
CELL  1.54178   9.0376  12.2912  12.1377   90.000  105.107   90.000
ZERR     4.00   0.0004   0.0005   0.0005    0.000    0.002    0.000
LATT   1
SYMM  - X, 1/2 + Y, 1/2 - Z
SFAC  C    H    O    F    S    N
UNIT  56   48   12   4    4    4
MERG   2
OMIT     0.00 180.00
OMIT     0   6   0
FMAP   2
PLAN   20
ACTA
BOND
BOND   $H
CONF
LIST   4
WGHT     0.11040
L.S.  30
TEMP    23.00
FVAR     0.60218
S1    5    0.867923    0.555616    0.813561    11.00000    0.01695    0.02024 =
        0.01314   -0.00027    0.00247   -0.00368
F1    4    0.174658    0.306948    0.940214    11.00000    0.01547    0.04336 =
        0.03124    0.00426    0.00508   -0.00392
O1    3    1.024180    0.550380    0.881146    11.00000    0.01801    0.03427 =
        0.01442   -0.00088    0.00091   -0.00791
O2    3    0.795609    0.658950    0.790541    11.00000    0.02978    0.02227 =
        0.02041   -0.00078    0.00747   -0.00004
O3    3    0.544294    0.488855    0.757886    11.00000    0.01722    0.03868 =
        0.01873    0.00921   -0.00197   -0.00069
N1    6    0.776940    0.478584    0.887594    11.00000    0.01480    0.02334 =
        0.01553    0.00207    0.00115   -0.00387
C8    1    0.554431    0.386353    0.926156    11.00000    0.01573    0.01732 =
        0.01707   -0.00290    0.00296   -0.00013
C2    1    0.956843    0.405645    0.677465    11.00000    0.01586    0.02417 =
        0.01863    0.00296    0.00035   -0.00236
AFIX   43
H2    2    1.029371    0.382486    0.742554    11.00000   -1.20000
AFIX    0
C9    1    0.395002    0.378079    0.898526    11.00000    0.01746    0.02308 =
        0.01696    0.00144    0.00113    0.00048
AFIX   43
H9    2    0.334520    0.415075    0.836027    11.00000   -1.20000
AFIX    0
C13   1    0.643017    0.329350    1.019660    11.00000    0.01641    0.02064 =
        0.01906   -0.00204    0.00260    0.00114
AFIX   43
H13   2    0.749281    0.335019    1.038660    11.00000   -1.20000
AFIX    0
C12   1    0.572170    0.264011    1.084447    11.00000    0.02453    0.01830 =
        0.01666    0.00152    0.00188    0.00098
AFIX   43
H12   2    0.631797    0.225109    1.145833    11.00000   -1.20000
AFIX    0
C5    1    0.736223    0.472888    0.484080    11.00000    0.02167    0.02495 =
        0.01420    0.00279   -0.00054   -0.00268
AFIX   43
H5    2    0.661787    0.494619    0.419403    11.00000   -1.20000
AFIX    0
C3    1    0.950024    0.359236    0.572652    11.00000    0.01979    0.01871 =
        0.02299    0.00068    0.00680   -0.00071
AFIX   43
H3    2    1.019773    0.305181    0.567202    11.00000   -1.20000
AFIX    0
C10   1    0.329525    0.314257    0.965494    11.00000    0.01256    0.02703 =
        0.02163   -0.00454    0.00342   -0.00072
C4    1    0.839967    0.392236    0.474680    11.00000    0.02397    0.02185 =
        0.01812   -0.00022    0.00733   -0.00692
C11   1    0.414852    0.256214    1.058823    11.00000    0.02517    0.02048 =
        0.02018   -0.00065    0.01012   -0.00238
AFIX   43
H11   2    0.367168    0.213408    1.102643    11.00000   -1.20000
AFIX    0
C6    1    0.741598    0.521355    0.587643    11.00000    0.01822    0.01966 =
        0.01670    0.00075    0.00196   -0.00159
AFIX   43
H6    2    0.671890    0.575494    0.592932    11.00000   -1.20000
AFIX    0
C7    1    0.621275    0.456094    0.849777    11.00000    0.01697    0.02195 =
        0.01761   -0.00175    0.00390   -0.00041
C1    1    0.853032    0.487901    0.684051    11.00000    0.01628    0.01871 =
        0.01650   -0.00004    0.00552   -0.00398
C14   1    0.831355    0.339756    0.360583    11.00000    0.04298    0.02903 =
        0.01862   -0.00249    0.01000   -0.00664
AFIX  137
H14A  2    0.782914    0.269893    0.357344    11.00000   -1.50000
H14B  2    0.932969    0.330866    0.351338    11.00000   -1.50000
H14C  2    0.772712    0.385171    0.300588    11.00000   -1.50000
AFIX    0
H1    2    0.826100    0.462400    0.963200    11.00000    0.05000
HKLF 4
END
;
data_global
_journal_date_recd_electronic     2016-02-08
_journal_date_accepted     2016-02-25
_journal_name_full     'Acta Crystallographica, Section E'
_journal_year     2016
_journal_volume     72
_journal_issue      4
_journal_page_first     428
_journal_page_last     431
_journal_paper_category     GO
_journal_paper_doi     10.1107/S2056989016003248
_journal_coeditor_code     HB7565
_publ_contact_author_name     'P. A. Suchetan'
_publ_contact_author_address
;
Department of Chemistry
University College of Science
Tumkur University
Tumkur 572 103
India
;
_publ_contact_author_email     'pasuchetan@yahoo.co.in'
_publ_contact_author_fax     ?
_publ_contact_author_phone     '+919844800816'
_publ_section_title
;
Crystal structures of <i>N</i>-(3-fluorobenzoyl)benzenesulfonamide and
<i>N</i>-(3-fluorobenzoyl)-4-methylbenzenesulfonamide
;
loop_
    _publ_author_name
    _publ_author_footnote
    _publ_author_address
    'Suchetan, P. A.'
;
These authors contributed equally.
;
;
Department of Chemistry
University College of Science
Tumkur University
Tumkur 572 103
India
;
    'Naveen, S.'
;
These authors contributed equally.
;
;
Institution of Excellence
University of Mysore, Manasagangotri
Mysuru-6
India
;
    'Lokanath, N. K.' .
;
Department of Physics
University of Mysore, Manasagangotri
Mysuru-6
India
;
    'Lakshmikantha, H. N.' .
;
University College of Science
Tumkur
India
;
    'Srivishnu, K. S.' .
;
University College of Science
Tumkur
India
;
    'Supriya, G. M.' .
;
University College of Science
Tumkur
India
;
_publ_section_synopsis
;
In the title compounds, N---H...O hydrogen bonds lead to dimers; the dimers are
linked by weak interactions into a three-dimensional network in one case and
chains in the other.
;
