# Supplementary material for: Crystal structures of N-(3-fluoro­benzo­yl)benzene­sulfonamide and N-(3-fluoro­benzo­yl)-4-methyl­benzene­sulfonamide
Source: Acta Crystallogr E Crystallogr Commun. 2016 Mar 2;72(Pt 4):428–31. doi: 10.1107/S2056989016003248 (PMC4910323; doi:10.1107/S2056989016003248)
Supplement: Supplementary file 2 [file e-72-00428-Isup2.hkl]

#
# h,k,l, Fc-squared, Fo-squared, sigma(Fo-squared) and status flag
#
data_I
_shelx_title ' 2014_aug_suchetan_3fba1_0m_a.res in C2/c'
_shelx_refln_list_code          4
_shelx_F_calc_maximum      280.04
_exptl_crystal_F_000      1152.00
_reflns_d_resolution_high  0.8523
 
loop_
 _symmetry_equiv_pos_as_xyz
 'x, y, z'
 '-x, y, -z+1/2'
 'x+1/2, y+1/2, z'
 '-x+1/2, y+1/2, -z+1/2'
 '-x, -y, -z'
 'x, -y, z-1/2'
 '-x+1/2, -y+1/2, -z'
 'x+1/2, -y+1/2, z-1/2'
 
_cell_length_a    21.4036
_cell_length_b     5.7673
_cell_length_c    19.5525
_cell_angle_alpha  90.000
_cell_angle_beta   92.135
_cell_angle_gamma  90.000
 
_shelx_F_squared_multiplier     1.000
 
loop_
 _refln_index_h
 _refln_index_k
 _refln_index_l
 _refln_F_squared_calc
 _refln_F_squared_meas
 _refln_F_squared_sigma
 _refln_observed_status
   2   0   0    16288.84     7276.07    355.67 o
   4   0   0    15986.03     8167.51    299.01 o
   6   0   0      779.09      767.71     53.18 o
   8   0   0     7731.16     8073.51    288.09 o
  10   0   0     3049.81     2998.55    118.98 o
  12   0   0      147.13      158.63     12.55 o
  14   0   0     3438.22     3170.45    208.79 o
  16   0   0      400.31      482.77     27.77 o
  18   0   0      855.18      570.10     47.85 o
  20   0   0     1217.54     1156.07     82.16 o
  22   0   0     2551.16     2790.06     85.71 o
  24   0   0     1558.95     1530.65     59.14 o
   1   1   0    27418.18    29407.05    710.23 o
   3   1   0    12067.58    12461.86    191.53 o
   5   1   0    15385.52    16851.79    290.99 o
   7   1   0     6024.27     6560.92    144.97 o
   9   1   0      910.74      897.46     37.84 o
  11   1   0     3100.15     3516.96     64.81 o
  13   1   0     2764.94     2562.55     55.16 o
  15   1   0      772.89      692.39     22.68 o
  17   1   0     3099.60     3174.02     77.32 o
  19   1   0     5707.93     3967.85    122.26 o
  21   1   0     2522.62     2649.03     58.48 o
  23   1   0      633.15      654.69     23.47 o
   0   2   0      538.99      661.81     54.23 o
   2   2   0    16445.88    16529.75    359.94 o
   4   2   0     3006.05     3010.35     71.74 o
   6   2   0       36.71       27.08      7.82 o
   8   2   0     6312.56     7471.26    201.59 o
  10   2   0     2525.94     2996.81     49.33 o
  12   2   0     5854.04     5651.50    102.23 o
  14   2   0      145.76      190.74      9.81 o
  16   2   0      131.80      136.91     10.88 o
  18   2   0       13.98       14.61      7.41 o
  20   2   0      294.88      308.33     18.41 o
  22   2   0      417.17      477.95     16.59 o
   1   3   0     5289.50     5082.40    152.90 o
   3   3   0     4387.80     4691.81    141.60 o
   5   3   0    14593.19    14616.71    321.31 o
   7   3   0     1816.64     1857.22     47.06 o
   9   3   0      412.28      410.10     14.04 o
  11   3   0     1938.21     1960.91     49.94 o
  13   3   0     1128.57     1178.24     31.57 o
  15   3   0     5700.51     5794.58    228.52 o
  17   3   0     3859.37     3675.46     98.58 o
  19   3   0      645.35      711.08     22.85 o
  21   3   0      490.63      493.79     16.74 o
   0   4   0     6730.77     7094.01    176.52 o
   2   4   0     4109.61     4213.65     75.86 o
   4   4   0     4469.57     4460.72     92.57 o
   6   4   0       16.81       27.69      4.46 o
   8   4   0     3719.56     3816.82     88.36 o
  10   4   0     1045.60      951.89     30.36 o
  12   4   0     3917.74     3735.59     89.44 o
  14   4   0     3688.77     3669.24     88.24 o
  16   4   0     1360.10     1338.48     36.93 o
  18   4   0     1462.26     1416.30     53.06 o
  20   4   0        0.47        0.00      7.97 o
   1   5   0     1288.78     1364.78     28.48 o
   3   5   0      364.45      386.29     15.22 o
   5   5   0     1382.22     1649.54     54.35 o
   7   5   0      172.49      128.92     12.85 o
   9   5   0      480.42      588.14     22.23 o
  11   5   0      335.49      391.48     21.03 o
  13   5   0     2761.83     2794.08     86.23 o
  15   5   0      451.51      435.91     21.36 o
   0   6   0       24.81       46.25     16.75 o
   2   6   0      820.70      931.21     43.70 o
   4   6   0      162.37      238.64     27.49 o
   6   6   0       21.26       24.63     12.76 o
   8   6   0      150.79      117.37     13.22 o
 -23   1   1      521.12      573.83     18.40 o
 -21   1   1      397.90      407.21     14.39 o
 -19   1   1      330.41      282.86     20.52 o
 -17   1   1     1394.96     1449.63     39.99 o
 -15   1   1      709.47      651.52     21.85 o
 -13   1   1     3332.19     3267.71     59.55 o
 -11   1   1      270.71      286.59     12.41 o
  -9   1   1     2162.48     2166.85     90.54 o
  -7   1   1      582.44      625.06     17.81 o
  -5   1   1       24.02       15.39      2.71 o
  -3   1   1     2347.34     2362.11     40.46 o
  -1   1   1     2115.59     2337.04     60.70 o
   1   1   1      933.15      989.29     24.65 o
   3   1   1     8759.27    10019.33    148.02 o
   5   1   1      267.30      282.71      8.63 o
   7   1   1    49851.18    53319.15   1032.28 o
   9   1   1     5415.32     5669.15    144.67 o
  11   1   1     1733.55     1595.22     35.45 o
  13   1   1     2575.14     2704.36     62.20 o
  15   1   1     8860.96     9198.09    187.87 o
  17   1   1      644.12      663.56     24.75 o
  19   1   1       81.30       89.12      7.96 o
  21   1   1      270.69      271.34     17.27 o
  23   1   1      504.43      505.42     14.06 o
 -22   2   1      232.00      254.76     12.06 o
 -20   2   1        1.96       11.08      8.27 o
 -18   2   1      509.86      379.77     18.88 o
 -16   2   1      176.42      169.84      9.56 o
 -14   2   1      256.36      290.68     10.72 o
 -12   2   1     4019.53     3920.07     72.78 o
 -10   2   1     3256.71     3411.07     58.02 o
  -8   2   1      844.40      830.63     26.14 o
  -6   2   1        2.32        5.90      6.40 o
  -4   2   1        4.00        9.22      3.97 o
  -2   2   1     4072.91     4138.17     93.42 o
   0   2   1      320.83      306.19     12.00 o
   2   2   1       36.80       70.55      4.58 o
   4   2   1     6581.48     7329.72    230.57 o
   6   2   1       85.75       81.13     12.08 o
   8   2   1     1297.36     1479.08     53.51 o
  10   2   1      495.20      414.01     11.10 o
  12   2   1     1031.76     1075.89     25.52 o
  14   2   1      104.00       90.02      6.87 o
  16   2   1       50.40       59.26      6.86 o
  18   2   1        1.27        3.14      5.21 o
  20   2   1      118.85      118.74      9.06 o
  22   2   1       68.67       65.22      6.60 o
 -21   3   1      300.69      307.98     20.83 o
 -19   3   1     1143.56     1247.16     34.46 o
 -17   3   1        5.96        9.99      3.95 o
 -15   3   1     1536.73     1375.30     48.76 o
 -13   3   1      430.41      430.80     13.88 o
 -11   3   1      161.06      179.09      8.35 o
  -9   3   1      147.01      157.74      7.60 o
  -7   3   1       30.36       17.17      3.42 o
  -5   3   1     1841.26     1783.68     40.24 o
  -3   3   1      159.32      196.98     11.52 o
  -1   3   1     2341.88     2501.18     80.40 o
   1   3   1      327.11      331.22     20.55 o
   3   3   1      609.62      577.88     25.27 o
   5   3   1       81.33       39.87      4.57 o
   7   3   1      132.86      148.93      7.51 o
   9   3   1      302.22      360.45     12.01 o
  11   3   1     1124.70     1080.08     25.59 o
  13   3   1      557.57      508.98     17.35 o
  15   3   1       16.67       22.41      4.99 o
  17   3   1       78.53       52.87      6.83 o
  19   3   1       46.35       49.44      6.92 o
  21   3   1        3.12        6.90      7.77 o
 -20   4   1      153.09      144.34     19.14 o
 -18   4   1      945.90      859.04     28.40 o
 -16   4   1      103.97      136.54     11.63 o
 -14   4   1      539.53      570.20     21.02 o
 -12   4   1       42.61       41.72      6.27 o
 -10   4   1     1057.57     1036.64     29.01 o
  -8   4   1     1632.54     1556.82     40.63 o
  -6   4   1       48.60       45.34      5.05 o
  -4   4   1      111.78      150.27      6.94 o
  -2   4   1        5.21        3.08      2.96 o
   0   4   1     1369.45     1294.58     26.14 o
   2   4   1       47.65       48.26      4.28 o
   4   4   1     1112.93     1092.05     29.40 o
   6   4   1     1738.98     1764.17     55.46 o
   8   4   1      245.71      269.26     16.48 o
  10   4   1       50.34       30.20      5.44 o
  12   4   1     1335.90     1295.59     41.76 o
  14   4   1       18.04       24.93      6.19 o
  16   4   1      449.69      516.49     20.37 o
  18   4   1      119.21       92.08     16.57 o
  20   4   1      248.32      226.48     20.73 o
 -15   5   1       67.44       45.26      8.50 o
 -13   5   1        4.37       13.96      6.56 o
 -11   5   1        3.06        7.18      6.11 o
  -9   5   1      546.77      629.47     23.22 o
  -7   5   1      679.04      681.12     27.59 o
  -5   5   1     6392.18     6210.37    139.63 o
  -3   5   1       25.63       24.66      4.75 o
  -1   5   1     5525.99     5543.02    106.55 o
   1   5   1      746.77      754.46     21.56 o
   3   5   1     2681.93     2758.96     66.52 o
   5   5   1     1630.69     1556.47     51.95 o
   7   5   1     1004.50      680.46     49.84 o
   9   5   1     1398.65     1386.79     41.61 o
  11   5   1      626.07      628.91     26.74 o
  13   5   1      199.45      208.67     14.36 o
  15   5   1       64.71       65.97     31.54 o
  -8   6   1       29.74       32.70     14.35 o
  -6   6   1     1623.63     1580.79     65.11 o
  -4   6   1      191.72      197.68     19.14 o
  -2   6   1      648.33      602.21     64.59 o
   0   6   1      360.73      352.81     25.30 o
   2   6   1     1845.57     1764.51     57.49 o
   4   6   1      232.58      210.22     14.11 o
   6   6   1       80.82       77.68      9.44 o
   8   6   1      296.12      325.83     17.18 o
 -24   0   2       20.31       18.97      5.45 o
 -22   0   2     8794.27     9446.44    270.96 o
 -20   0   2     1153.03      803.76     60.61 o
 -18   0   2    12913.88    12556.09   1804.84 o
 -16   0   2       41.78       45.87     10.77 o
 -14   0   2      153.67      212.08     30.82 o
 -12   0   2     1697.49     1644.47     44.22 o
 -10   0   2     2744.35     2827.33    113.03 o
  -8   0   2      190.99      243.84     24.72 o
  -6   0   2    59418.12    58038.98   1399.77 o
  -4   0   2    16041.84     9617.85    570.50 o
  -2   0   2      668.83      347.84     18.61 o
   0   0   2    11470.46     9922.59    453.87 o
   2   0   2     1181.66     1276.35     41.90 o
   6   0   2    14561.58    14376.01    353.23 o
   8   0   2    11097.25    11000.94    389.87 o
  10   0   2       17.94       31.44     11.48 o
  12   0   2      399.71      395.98     18.64 o
  14   0   2     1819.43     1880.35     74.07 o
  16   0   2     1247.96     1338.51     57.38 o
  18   0   2     6945.03     6381.75    295.56 o
  20   0   2     4415.43     4343.16    156.75 o
  22   0   2     4021.69     4349.67    165.00 o
  24   0   2      518.17      488.29     33.94 o
 -23   1   2     1872.49     1942.29     43.35 o
 -21   1   2     1022.61     1079.76     27.68 o
 -19   1   2     2050.38     1391.86     62.67 o
 -17   1   2     1293.79     1264.15     41.29 o
 -15   1   2     1051.24     1039.02     28.28 o
 -13   1   2     1083.61     1010.19     22.91 o
 -11   1   2      178.82      311.43     11.93 o
  -9   1   2     2409.62     2222.14     86.37 o
  -7   1   2      952.23      814.90     23.31 o
  -5   1   2      595.99      401.27     10.73 o
  -3   1   2    34608.01    36658.25    590.23 o
  -1   1   2    32250.58    33326.37    654.74 o
   1   1   2     5699.23     6074.57     99.65 o
   3   1   2    27020.56    30287.64    441.53 o
   5   1   2    30479.43    32812.06    561.75 o
   7   1   2      221.41      168.50     12.03 o
   9   1   2      871.82      809.55     27.86 o
  11   1   2     2001.22     1948.85     41.59 o
  13   1   2     1048.66     1198.80     37.08 o
  15   1   2      182.08      168.44      9.60 o
  17   1   2      303.01      295.61     26.50 o
  19   1   2     5525.07     5948.21    150.67 o
  21   1   2      235.83      262.65     11.03 o
  23   1   2     1013.45     1075.54     28.85 o
 -22   2   2     6732.12     7201.82    161.25 o
 -20   2   2     7301.20     7724.27    173.84 o
 -18   2   2       44.91       22.96      9.53 o
 -16   2   2     2066.41     2073.09     64.18 o
 -14   2   2     2134.19     2234.29     44.81 o
 -12   2   2      625.33      588.62     16.83 o
 -10   2   2     2188.23     2248.38     46.11 o
  -8   2   2     2163.14     2206.63     62.14 o
  -6   2   2    12661.96    13762.47    340.97 o
  -4   2   2      521.90      739.75     22.90 o
  -2   2   2      612.88      591.97     16.74 o
   0   2   2       31.97       13.65      3.69 o
   2   2   2     1968.02     1898.12     42.28 o
   4   2   2      192.56      165.34      9.56 o
   6   2   2    18548.93    20042.32    569.46 o
   8   2   2      392.26      325.14     13.96 o
  10   2   2    14149.48    13597.93    211.83 o
  12   2   2     6081.28     5703.94    102.50 o
  14   2   2      596.11      528.61     15.62 o
  16   2   2     1114.15     1095.56     26.80 o
  18   2   2     1530.45     1502.02     65.10 o
  20   2   2     2673.93     2966.76     71.07 o
  22   2   2       94.15       76.19      6.76 o
 -21   3   2       95.40       91.38      7.45 o
 -19   3   2      149.12      125.54     18.19 o
 -17   3   2     2483.42     2493.67     62.54 o
 -15   3   2     1242.02     1275.90     36.28 o
 -13   3   2     2515.48     2416.39     59.73 o
 -11   3   2     2909.20     2816.50     56.73 o
  -9   3   2     4295.04     4211.87     81.24 o
  -7   3   2     7924.82     7118.33    126.29 o
  -5   3   2     1680.85     1458.31     31.37 o
  -3   3   2     3096.29     2726.38     65.23 o
  -1   3   2     1871.21     1692.96     48.53 o
   1   3   2    10015.06    10008.60    290.71 o
   3   3   2      239.12      209.45     10.08 o
   5   3   2      254.00      258.74      9.85 o
   7   3   2        2.98       29.40      4.28 o
   9   3   2      276.47      345.12     12.35 o
  11   3   2      398.74      390.87     13.36 o
  13   3   2      220.15      175.61      9.77 o
  15   3   2       58.86       65.22      6.61 o
  17   3   2       24.74       18.09     12.85 o
  19   3   2      297.09      321.98     24.37 o
  21   3   2      499.62      513.26     16.79 o
 -18   4   2      630.82      605.69     19.82 o
 -16   4   2      131.30      150.33     10.64 o
 -14   4   2      212.12      248.04     13.14 o
 -12   4   2      404.96      448.82     19.98 o
 -10   4   2      293.34      346.91     17.70 o
  -8   4   2      308.38      369.71     18.99 o
  -6   4   2     1400.96     1562.86     35.98 o
  -4   4   2     1646.53     1595.62     33.67 o
  -2   4   2      200.55      240.20      8.92 o
   0   4   2      461.76      379.52     12.53 o
   2   4   2     3194.92     3359.25     71.34 o
   4   4   2     1492.92     1736.00     43.26 o
   6   4   2     2197.45     2301.38     56.04 o
   8   4   2     2939.92     3138.71     82.81 o
  10   4   2     2314.12     2283.96     67.71 o
  12   4   2      104.52      113.92     14.62 o
  14   4   2     6547.93     4259.33    155.91 o
  16   4   2     2077.29     2072.03     57.70 o
  18   4   2     1560.70     1648.06     53.24 o
  20   4   2      609.10      422.57     32.70 o
 -15   5   2       30.30       15.55      7.42 o
 -13   5   2       30.99       28.86      7.42 o
 -11   5   2      150.79      151.12     10.98 o
  -9   5   2      664.31      648.92     20.99 o
  -7   5   2     1119.56     1122.44     34.44 o
  -5   5   2    14353.15    15074.32    369.47 o
  -3   5   2       17.79       17.79      4.98 o
  -1   5   2       20.14       19.81      5.20 o
   1   5   2     1120.45     1226.72     33.69 o
   3   5   2       55.14       61.92      7.21 o
   5   5   2      354.71      338.67     25.44 o
   7   5   2      173.42      156.12     29.81 o
   9   5   2      671.44      627.30     26.85 o
  11   5   2      142.20      121.61     11.57 o
  13   5   2      822.64      765.30     29.71 o
  15   5   2      943.02      957.38     37.66 o
  -8   6   2      503.50      526.24     42.27 o
  -6   6   2        2.14        5.82      9.29 o
  -4   6   2      497.12      469.71     28.47 o
  -2   6   2     1742.73     1670.30    178.23 o
   0   6   2       21.75       26.09      6.96 o
   2   6   2     1452.56     1435.33     41.69 o
   4   6   2      136.32      161.68     12.48 o
   6   6   2       24.21       18.02      7.19 o
   8   6   2       87.03      125.62     11.40 o
  10   6   2       66.90       57.17     10.42 o
 -23   1   3     1012.35     1096.43     26.85 o
 -21   1   3       92.66      128.93     11.03 o
 -19   1   3       60.88       64.66      8.54 o
 -17   1   3      243.83      239.42     13.69 o
 -15   1   3     1065.20     1007.15     25.26 o
 -13   1   3      381.46      323.99     11.34 o
 -11   1   3    10317.17    10311.98    173.98 o
  -9   1   3        5.53        6.83      5.61 o
  -7   1   3     8048.13     8556.53    176.20 o
  -5   1   3    17944.45    18610.50    302.63 o
  -3   1   3    69046.21    74392.11   1265.95 o
  -1   1   3      885.11      900.65     19.17 o
   1   1   3    10607.29    11485.01    186.32 o
   3   1   3      267.80      336.35      7.72 o
   5   1   3     5151.62     5757.41    102.48 o
   7   1   3    12930.53    14709.15    324.99 o
   9   1   3    11101.96    11584.65    261.14 o
  11   1   3     1387.77     1441.40     29.28 o
  13   1   3      143.05      171.30     10.08 o
  15   1   3       74.06       73.06      7.07 o
  17   1   3      367.48      404.37     18.10 o
  19   1   3      389.67      394.88     33.79 o
  21   1   3     1782.61     1868.99     42.63 o
  23   1   3      109.61      111.69      7.86 o
 -22   2   3      178.23      234.40     11.39 o
 -20   2   3      130.07      192.40     12.99 o
 -18   2   3      664.42      439.31     19.57 o
 -16   2   3      446.90      394.89     26.17 o
 -14   2   3     1134.72     1229.34     29.83 o
 -12   2   3      202.23      162.17      9.25 o
 -10   2   3     2295.19     2441.09     48.70 o
  -8   2   3     2023.44     2162.27     56.21 o
  -6   2   3      211.19      310.39     15.68 o
  -4   2   3       73.89       52.78      7.84 o
  -2   2   3     3051.07     3142.19     92.16 o
   0   2   3      575.30      754.75     20.15 o
   2   2   3     2821.88     3294.11     70.41 o
   4   2   3        1.64        2.14      3.86 o
   6   2   3     1082.03     1101.75     48.52 o
   8   2   3     2128.49     2327.62     58.44 o
  10   2   3     1592.02     1483.46     26.69 o
  12   2   3      736.25      645.95     16.16 o
  14   2   3     1278.75     1383.22     31.74 o
  16   2   3      326.99      339.35     13.04 o
  18   2   3        9.52        6.33      3.78 o
  20   2   3        7.40       17.57     11.00 o
  22   2   3       11.08        6.75      6.78 o
 -21   3   3      368.52      361.07     29.04 o
 -19   3   3       37.04       44.33     12.00 o
 -17   3   3      391.09      352.71     14.51 o
 -15   3   3     2963.61     3156.07     65.08 o
 -13   3   3     3187.15     3469.84     70.30 o
 -11   3   3     1265.62     1261.15     30.87 o
  -9   3   3       65.18       76.56      6.04 o
  -7   3   3        1.41        3.14      2.13 o
  -5   3   3     2024.67     1867.89     39.09 o
  -3   3   3     1425.69     1601.22     37.09 o
  -1   3   3        0.18        1.76      2.97 o
   1   3   3      891.27      971.28     27.28 o
   3   3   3     3314.61     3597.15     75.33 o
   5   3   3     1602.24     1751.12     39.31 o
   7   3   3     2717.94     2813.05     60.59 o
   9   3   3      138.62      119.71      8.13 o
  11   3   3     1182.99     1161.35     32.91 o
  13   3   3     1036.57     1064.28     26.75 o
  15   3   3      848.37      769.44     23.61 o
  17   3   3     1835.27     1821.88     53.11 o
  19   3   3     1184.46     1220.33     36.21 o
  21   3   3      430.88      448.81     27.25 o
 -18   4   3      650.08      662.91     23.08 o
 -16   4   3       32.21       29.76      6.88 o
 -14   4   3       52.75       48.57      7.38 o
 -12   4   3        0.26        5.07      3.44 o
 -10   4   3      507.63      572.75     20.98 o
  -8   4   3      191.43      199.19      9.93 o
  -6   4   3     3742.10     3680.43     73.25 o
  -4   4   3      140.45      137.17      7.88 o
  -2   4   3     5778.51     5737.48    117.95 o
   0   4   3      783.32      799.49     20.92 o
   2   4   3       49.49      105.52      7.35 o
   4   4   3     1705.19     1571.67     39.17 o
   6   4   3      399.06      398.62     14.96 o
   8   4   3     5215.99     5266.74    155.44 o
  10   4   3      152.65      123.22     16.07 o
  12   4   3      351.65      262.41     18.88 o
  14   4   3       11.48        0.00      5.41 o
  16   4   3        2.89       15.79      5.71 o
  18   4   3       98.06       93.38     16.94 o
 -15   5   3     1314.63     1272.76     56.71 o
 -13   5   3       15.05        2.98      9.26 o
 -11   5   3      264.87      324.81     17.52 o
  -9   5   3     1091.88     1197.69     37.09 o
  -7   5   3      188.73      215.29     15.12 o
  -5   5   3      812.51      971.67     36.56 o
  -3   5   3        4.71        5.73      5.25 o
  -1   5   3      561.48      589.91     18.44 o
   1   5   3     1371.90     1437.44     38.34 o
   3   5   3      388.81      427.39     16.48 o
   5   5   3      471.71      470.82     54.40 o
   7   5   3        2.14        6.44      6.09 o
   9   5   3      222.90      249.77     17.18 o
  11   5   3       34.82       39.49      8.12 o
  13   5   3      427.78      494.05     22.07 o
  15   5   3      154.70      124.74     39.02 o
  -8   6   3      879.15      828.71     62.20 o
  -6   6   3      208.84      213.58     19.15 o
  -4   6   3      463.77      447.26     22.36 o
  -2   6   3      189.83      144.69     14.39 o
   0   6   3      118.00      117.43     13.01 o
   2   6   3     4149.32     4008.27    103.24 o
   4   6   3      309.03      296.71     17.19 o
   6   6   3      329.45      263.11     16.15 o
   8   6   3        1.90        0.00      6.36 o
  10   6   3     1271.24     1079.68     63.00 o
 -24   0   4      289.88      313.82     15.61 o
 -22   0   4     1307.24     1396.06     47.34 o
 -20   0   4     1594.97     1675.70     70.32 o
 -18   0   4     1781.33     1881.34     77.84 o
 -16   0   4     7872.98     8168.00    238.97 o
 -14   0   4     1405.22     1321.56     36.59 o
 -12   0   4     3430.84     3225.07     68.04 o
 -10   0   4    11334.53    10244.23    366.47 o
  -8   0   4      121.49       77.06     12.68 o
  -6   0   4      100.78      235.42     16.92 o
  -4   0   4    72633.30    72216.52   2008.90 o
  -2   0   4     1749.15     1965.58     61.83 o
   0   0   4     8344.22     9414.78    266.53 o
   2   0   4     1849.49     1631.15     43.35 o
   4   0   4    78421.59    76585.71   1844.02 o
   6   0   4    23975.24    27050.22    761.27 o
   8   0   4    22630.73    25055.65    868.55 o
  10   0   4     3513.03     3804.76    118.47 o
  12   0   4     1103.40     1194.26     49.54 o
  14   0   4      968.24     1005.90     44.45 o
  16   0   4    10555.28    10875.86    381.67 o
  18   0   4     8404.03     6056.29    300.20 o
  20   0   4        9.73       13.31      6.54 o
  22   0   4      517.56      555.95     28.84 o
  24   0   4      122.56      132.89     12.82 o
 -23   1   4     4042.12     4322.33     98.84 o
 -21   1   4     4732.28     5260.45    135.53 o
 -19   1   4     3203.11     1948.68     81.52 o
 -17   1   4     1812.35     1830.87     45.23 o
 -15   1   4        3.41       18.22      6.22 o
 -13   1   4     1105.62     1184.28     30.48 o
 -11   1   4       58.36       72.44     10.67 o
  -9   1   4       61.73       75.55      7.51 o
  -7   1   4     1663.97     1669.16     44.95 o
  -5   1   4     1295.50     1590.73     34.12 o
  -3   1   4    56204.20    58875.80    943.46 o
  -1   1   4    10656.95    10990.57    179.02 o
   1   1   4    13426.43    13601.72    199.85 o
   3   1   4      577.40      590.13     13.02 o
   5   1   4       15.22       17.18      3.30 o
   7   1   4     2629.77     2543.86     63.22 o
   9   1   4    25010.39    27300.91    601.09 o
  11   1   4    11183.01    10395.30    156.38 o
  13   1   4     3272.51     3420.14     64.07 o
  15   1   4     1057.56     1155.28     27.28 o
  17   1   4      220.61      224.87     16.28 o
  19   1   4     1159.45     1181.34     35.59 o
  21   1   4       99.12      100.60      8.00 o
  23   1   4       16.05       16.37      4.86 o
 -22   2   4       75.22       76.44      7.22 o
 -20   2   4     1579.39     1576.90     41.71 o
 -18   2   4     2198.67     1882.76    116.19 o
 -16   2   4     4873.52     5073.55    132.56 o
 -14   2   4     1509.00     1506.27     35.16 o
 -12   2   4      993.77      904.25     25.15 o
 -10   2   4       37.76       37.33      5.01 o
  -8   2   4     5046.74     4509.86     84.01 o
  -6   2   4    12659.32    12704.63    282.33 o
  -4   2   4    11688.07    11680.17    258.09 o
  -2   2   4      831.89     1194.42     46.61 o
   0   2   4     1814.51     2071.30     57.25 o
   2   2   4      216.54      181.10      9.24 o
   4   2   4     4769.29     4959.08    119.35 o
   6   2   4      523.50      597.50     31.08 o
   8   2   4     1270.08     1411.28     30.03 o
  10   2   4      519.20      491.02     15.31 o
  12   2   4     8682.45     8660.12    157.53 o
  14   2   4    15289.19    16018.59    298.03 o
  16   2   4     8655.09     9179.30    187.59 o
  18   2   4      734.53      783.24     25.06 o
  20   2   4      923.49      961.41     24.70 o
  22   2   4      659.91      670.85     28.42 o
 -21   3   4     1075.91     1128.96     33.82 o
 -19   3   4      254.75      323.41     14.32 o
 -17   3   4      750.48      835.25     39.59 o
 -15   3   4      841.72      806.30     40.36 o
 -13   3   4      302.87      283.53     14.04 o
 -11   3   4      361.18      442.24     14.75 o
  -9   3   4     1563.20     1695.16     38.48 o
  -7   3   4        1.97        4.40      3.49 o
  -5   3   4     3064.73     2938.21     55.12 o
  -3   3   4      380.40      330.85     10.62 o
  -1   3   4      699.88      574.99     15.22 o
   1   3   4     2292.40     2150.44     44.69 o
   3   3   4       15.46       30.90      3.76 o
   5   3   4     4483.29     4299.03     82.84 o
   7   3   4      922.12      890.12     23.02 o
   9   3   4     5763.54     5807.30    147.27 o
  11   3   4     5391.59     5713.23    131.67 o
  13   3   4     6358.59     6099.84    127.73 o
  15   3   4     2719.33     1797.17     93.76 o
  17   3   4      302.65      323.31     15.21 o
  19   3   4      135.75      168.03     10.66 o
  21   3   4       11.64       14.63     18.07 o
 -18   4   4     1226.10     1147.91     31.36 o
 -16   4   4     1352.42     1277.53     35.43 o
 -14   4   4      134.64      143.75     10.42 o
 -12   4   4     2834.25     2901.51     69.79 o
 -10   4   4      523.96      534.44     21.27 o
  -8   4   4    17463.12    18089.28    441.55 o
  -6   4   4     2460.23     2563.97     56.06 o
  -4   4   4     4444.55     4604.64    105.41 o
  -2   4   4     7475.84     7768.97    157.89 o
   0   4   4     1354.16     1387.20     30.76 o
   2   4   4      512.84      565.05     17.05 o
   4   4   4       13.20       16.20      4.42 o
   6   4   4      945.34      862.86     23.61 o
   8   4   4      366.81      311.00     21.87 o
  10   4   4      115.22      106.21     12.55 o
  12   4   4       18.00       30.43      7.17 o
  14   4   4     2931.54     2911.12     91.26 o
  16   4   4      602.99      624.53     26.10 o
  18   4   4     1155.01     1182.41     39.99 o
 -15   5   4       71.88      101.60     23.23 o
 -13   5   4        2.48        0.00      4.84 o
 -11   5   4      512.35      488.29     21.17 o
  -9   5   4     4640.15     4918.58    126.46 o
  -7   5   4      261.13      259.03     23.15 o
  -5   5   4      300.02      314.41     16.46 o
  -3   5   4     2271.61     2264.83     62.47 o
  -1   5   4     4447.58     4736.95    109.18 o
   1   5   4     1743.55     1960.80     55.29 o
   3   5   4      276.70      298.59     14.88 o
   5   5   4       26.46       23.87      6.82 o
   7   5   4      377.79      382.23     19.35 o
   9   5   4      442.28      473.85     23.44 o
  11   5   4     2283.56     2461.02     77.76 o
  13   5   4     2655.81     2580.23     79.80 o
  15   5   4      389.16      345.77     19.74 o
  -8   6   4       48.00       64.61     11.84 o
  -6   6   4     4709.01     4594.76    146.87 o
  -4   6   4      556.70      552.76     24.56 o
  -2   6   4      452.44      423.73     18.65 o
   0   6   4        6.08        4.10      7.60 o
   2   6   4      754.16      724.05     25.02 o
   4   6   4      141.22      138.61     11.81 o
   6   6   4      232.92      261.18     15.73 o
   8   6   4       31.70       38.85      7.82 o
  10   6   4      165.21      155.50     22.33 o
 -23   1   5      464.39      483.37     16.28 o
 -21   1   5      508.11      576.51     22.80 o
 -19   1   5        8.23        6.98      4.77 o
 -17   1   5     2292.02     2299.63     61.34 o
 -15   1   5     1321.43     1360.81     35.52 o
 -13   1   5     2903.09     2959.60     73.30 o
 -11   1   5       37.72       31.55      5.34 o
  -9   1   5    16757.80    16669.71    337.39 o
  -7   1   5     2576.33     3074.50     76.37 o
  -5   1   5      651.53      696.61     19.73 o
  -3   1   5    34901.40    38401.38    656.64 o
  -1   1   5       54.31       56.31      3.43 o
   1   1   5     3167.96     3424.47     55.30 o
   3   1   5     6352.02     6900.96    121.71 o
   5   1   5      579.77      524.83     17.82 o
   7   1   5      164.27      185.75     13.75 o
   9   1   5     1088.44     1157.03     32.19 o
  11   1   5     8097.75     7913.87    126.13 o
  13   1   5      182.27      195.58      8.74 o
  15   1   5     6263.32     6366.68    122.26 o
  17   1   5     2912.23     2997.67     66.44 o
  19   1   5      993.62     1037.75     30.45 o
  21   1   5     2084.52     2073.36     48.56 o
  23   1   5       68.44       63.59      6.88 o
 -22   2   5      323.19      370.63     15.99 o
 -20   2   5     1569.07     1723.79     44.70 o
 -18   2   5      478.04      392.82     31.59 o
 -16   2   5       68.66       69.34      7.38 o
 -14   2   5      422.35      489.85     17.75 o
 -12   2   5      951.52      992.64     32.75 o
 -10   2   5        0.96       11.73      5.94 o
  -8   2   5     1162.53     1205.02     26.71 o
  -6   2   5     2860.14     2846.70     63.62 o
  -4   2   5     2124.11     1979.54     56.62 o
  -2   2   5     3062.44     3383.75     81.89 o
   0   2   5      850.95      737.25     19.20 o
   2   2   5    10336.35    10745.05    243.43 o
   4   2   5     3526.53     3629.89    109.56 o
   6   2   5      184.98      135.35     11.48 o
   8   2   5     2347.05     2208.46     41.00 o
  10   2   5       19.12       31.62      4.01 o
  12   2   5        6.04       13.66      3.87 o
  14   2   5      747.19      733.37     18.89 o
  16   2   5     4055.87     4371.23    106.92 o
  18   2   5     1378.02     1388.36     36.27 o
  20   2   5        1.02        7.51     10.63 o
  22   2   5      201.25      181.12     11.50 o
 -21   3   5      874.75      765.44     25.01 o
 -19   3   5       48.86       70.10     10.98 o
 -17   3   5      491.35      544.95     27.63 o
 -15   3   5     1204.08     1273.63     35.40 o
 -13   3   5      228.86      231.94     13.08 o
 -11   3   5      523.01      518.18     16.32 o
  -9   3   5      714.22      742.61     19.89 o
  -7   3   5      174.95      211.66      9.05 o
  -5   3   5      986.26      966.82     21.27 o
  -3   3   5      124.34      154.94      6.99 o
  -1   3   5      283.87      396.01     11.11 o
   1   3   5     2023.15     2471.00     51.11 o
   3   3   5     1081.80     1206.85     24.61 o
   5   3   5     7479.98     7938.19    161.32 o
   7   3   5     1017.18     1001.30     28.00 o
   9   3   5        6.05       11.27      4.27 o
  11   3   5      243.67      257.02     12.82 o
  13   3   5       59.08       56.23      7.42 o
  15   3   5        1.12        0.00      4.95 o
  17   3   5      155.26      171.71     23.10 o
  19   3   5      422.77      448.74     19.33 o
  21   3   5      686.47      582.93     28.27 o
 -18   4   5      814.45      874.29     25.32 o
 -16   4   5       66.71      107.61      8.87 o
 -14   4   5      533.56      589.95     19.53 o
 -12   4   5      249.03      253.41     16.26 o
 -10   4   5     3379.86     3578.00     94.17 o
  -8   4   5     1078.47     1113.95     30.77 o
  -6   4   5      157.37      157.60     10.04 o
  -4   4   5        1.63        7.56      4.17 o
  -2   4   5      731.25      789.36     23.11 o
   0   4   5     1573.26     1684.47     43.29 o
   2   4   5     5717.81     5757.02    131.22 o
   4   4   5      120.10      121.84      9.08 o
   6   4   5      107.98      132.76      9.52 o
   8   4   5       43.46       52.90      8.35 o
  10   4   5       63.99       62.90      7.97 o
  12   4   5      709.42      458.02     26.22 o
  14   4   5        1.60        2.66      8.27 o
  16   4   5     2014.17     2222.93     70.36 o
  18   4   5       48.87       53.04      7.00 o
 -15   5   5      399.71      436.73     32.12 o
 -13   5   5       47.60       43.36     13.98 o
 -11   5   5      147.83      175.38     16.15 o
  -9   5   5      797.71      872.31     34.30 o
  -7   5   5     1089.78     1240.79     54.62 o
  -5   5   5     3213.08     3359.14     89.20 o
  -3   5   5     1823.66     1898.02     53.91 o
  -1   5   5     3905.20     4014.13    104.85 o
   1   5   5      904.12      916.60     30.32 o
   3   5   5     1146.71     1073.49     34.11 o
   5   5   5      483.34      413.96     48.09 o
   7   5   5     2288.81     2167.24     77.25 o
   9   5   5      182.66      165.40     13.41 o
  11   5   5      461.75      438.63     21.00 o
  13   5   5      480.43      478.22     24.10 o
  15   5   5      601.01      611.18     28.19 o
  -6   6   5       18.52       10.71      7.85 o
  -4   6   5     2882.77     2963.35    145.14 o
  -2   6   5      157.74      165.04     11.75 o
   0   6   5       54.93       63.51      8.25 o
   2   6   5       11.83       12.85      6.33 o
   4   6   5     2804.11     2932.48     89.42 o
   6   6   5      183.73      210.66     13.88 o
   8   6   5      124.50      116.52     10.91 o
 -24   0   6       49.89       47.61      9.54 o
 -22   0   6       47.93       32.87      9.96 o
 -20   0   6       18.01        5.91     18.34 o
 -18   0   6       18.94       34.32      9.91 o
 -16   0   6      294.83      250.11     14.83 o
 -14   0   6    12816.45    13774.46    305.41 o
 -12   0   6      671.05      674.04     30.91 o
 -10   0   6     3427.13     3367.86    154.80 o
  -8   0   6    29236.93    28253.56   1869.26 o
  -6   0   6    16685.57    16635.41    475.94 o
  -4   0   6    16987.86    19134.07    543.44 o
  -2   0   6    30082.64    32936.79    928.55 o
   0   0   6    22008.76    23676.68    679.51 o
   2   0   6    27499.54    27513.13    666.69 o
   4   0   6     1062.74      918.10     32.96 o
   6   0   6    54753.71    57078.63   2610.52 o
   8   0   6    26647.16    29425.67   1020.52 o
  10   0   6      335.84      325.39     22.93 o
  12   0   6     6163.53     6323.94    223.85 o
  14   0   6     2185.89     2270.94     87.65 o
  16   0   6        2.20        9.72     15.00 o
  18   0   6      215.34      208.01     22.58 o
  20   0   6      673.92      699.07     31.64 o
  22   0   6      246.38      232.20     16.76 o
 -23   1   6      501.95      524.39     18.69 o
 -21   1   6     1349.87     1463.21     46.51 o
 -19   1   6      984.68      997.96     40.46 o
 -17   1   6     2504.95     2596.25     60.83 o
 -15   1   6     2030.74     1970.80     47.92 o
 -13   1   6     7614.43     7829.35    193.40 o
 -11   1   6     8818.27     8448.80    266.39 o
  -9   1   6      435.49      387.25     13.57 o
  -7   1   6     9924.32    10199.62    208.96 o
  -5   1   6      438.30      627.14     18.81 o
  -3   1   6     3297.18     3981.63     84.35 o
  -1   1   6      107.91      117.09      6.04 o
   1   1   6        0.14        0.00      2.33 o
   3   1   6      240.52      269.35     10.54 o
   5   1   6        8.93        5.30      4.95 o
   7   1   6       24.75       73.96     10.34 o
   9   1   6       58.20       53.97      5.48 o
  11   1   6      135.85      103.65      9.12 o
  13   1   6     2197.72     2252.79     48.21 o
  15   1   6    14028.90    14655.82    295.38 o
  17   1   6      699.48      733.80     21.74 o
  19   1   6     3092.23     3217.75     70.54 o
  21   1   6      607.18      662.33     22.48 o
  23   1   6     1264.45     1261.31     57.15 o
 -22   2   6      342.45      402.41     19.02 o
 -20   2   6      134.54      169.23     12.05 o
 -18   2   6     1324.95      902.85     39.77 o
 -16   2   6     2792.07     1998.41     72.15 o
 -14   2   6       18.59       45.85     11.28 o
 -12   2   6        8.47        3.20      4.49 o
 -10   2   6     3608.83     3404.60     88.60 o
  -8   2   6     4316.34     4539.15     84.83 o
  -6   2   6     4991.83     4817.35     94.81 o
  -4   2   6     1806.67     1614.27     56.47 o
  -2   2   6     2220.38     2326.26     65.53 o
   0   2   6      189.32      312.11     15.57 o
   2   2   6      903.49      865.96     29.39 o
   4   2   6      672.63      548.25     20.85 o
   6   2   6       16.77       15.03      6.26 o
   8   2   6       84.13       72.70      5.41 o
  10   2   6     4197.29     4085.56     86.18 o
  12   2   6     1376.40     1454.48     34.79 o
  14   2   6     2611.78     2694.49     60.00 o
  16   2   6     1008.81     1052.64     29.73 o
  18   2   6        6.83       10.82      7.42 o
  20   2   6     2201.68     2042.53     55.52 o
  22   2   6      238.60      239.35     16.54 o
 -21   3   6      156.19      140.81     10.70 o
 -19   3   6      243.65      236.05     12.32 o
 -17   3   6      315.00      334.54     17.12 o
 -15   3   6     1030.25     1118.29     32.02 o
 -13   3   6     3999.31     2522.11    104.27 o
 -11   3   6     4115.86     3877.96     89.92 o
  -9   3   6     9301.80     9306.05    206.37 o
  -7   3   6     1031.89     1159.66     27.93 o
  -5   3   6     2578.92     2578.14     55.75 o
  -3   3   6     5322.49     5479.11     99.41 o
  -1   3   6      446.47      544.39     15.01 o
   1   3   6     1487.87     1345.13     40.69 o
   3   3   6     1762.52     1894.12     39.26 o
   5   3   6     1713.94     1720.80     36.23 o
   7   3   6     2092.97     2081.16     46.85 o
   9   3   6     3549.91     3625.08     77.93 o
  11   3   6     5176.53     5377.36    112.96 o
  13   3   6     2176.20     2162.03     70.95 o
  15   3   6      889.88      855.62     46.23 o
  17   3   6     5161.48     5373.73    158.17 o
  19   3   6     1964.23     1832.02     61.74 o
  21   3   6      327.18      370.02     31.10 o
 -18   4   6       54.57       38.05      6.90 o
 -16   4   6      776.35      792.39     28.31 o
 -14   4   6     1240.16     1195.56     34.90 o
 -12   4   6        8.97        8.08      4.10 o
 -10   4   6        8.18        8.65      5.88 o
  -8   4   6    16033.84    15596.88    383.72 o
  -6   4   6     1802.83     1745.11     44.82 o
  -4   4   6     2635.49     2576.31     62.24 o
  -2   4   6      464.37      455.86     16.13 o
   0   4   6     4527.77     4811.50    111.34 o
   2   4   6     3401.08     3372.39     89.62 o
   4   4   6     1220.79     1125.89     35.20 o
   6   4   6     2224.04     2022.52     53.37 o
   8   4   6      639.02      514.64     48.00 o
  10   4   6     6027.15     4041.47    122.28 o
  12   4   6      274.26      235.24     18.99 o
  14   4   6      744.76      758.16     26.88 o
  16   4   6      642.31      678.26     27.14 o
  18   4   6       39.99       42.48      6.84 o
 -13   5   6       79.36      105.43     12.31 o
 -11   5   6      438.58      469.55     35.89 o
  -9   5   6     1124.41     1169.70     42.45 o
  -7   5   6      114.20      135.71     13.13 o
  -5   5   6      566.85      599.56     26.41 o
  -3   5   6      414.78      430.51     29.01 o
  -1   5   6      951.93      940.89     31.12 o
   1   5   6        6.07        4.20      5.35 o
   3   5   6       77.72       79.02     10.36 o
   5   5   6     2106.83     1481.78     60.34 o
   7   5   6       15.16       14.08      6.38 o
   9   5   6      466.12      423.44     28.94 o
  11   5   6     2755.49     2875.91     88.38 o
  13   5   6     1022.02     1118.65     69.01 o
  15   5   6      993.21     1019.87     59.01 o
  -8   6   6      125.26      139.50     16.35 o
  -6   6   6       72.77       66.85     11.24 o
  -4   6   6       43.84       32.04      9.19 o
  -2   6   6     2713.50     2842.96     86.68 o
   0   6   6       17.78       25.17      6.94 o
   2   6   6      871.16      939.32     29.74 o
   4   6   6     1023.24     1091.78     38.40 o
   6   6   6      279.76      316.96     17.04 o
   8   6   6      193.43      194.87     15.19 o
 -23   1   7      387.64      410.64     15.72 o
 -21   1   7      403.60      445.77     27.27 o
 -19   1   7      275.38      295.80     26.87 o
 -17   1   7      321.83      325.52     15.29 o
 -15   1   7     1162.75     1157.29     30.48 o
 -13   1   7      642.21      726.71     25.80 o
 -11   1   7      243.07      259.99     13.64 o
  -9   1   7     7987.15     7681.74    124.82 o
  -7   1   7     6250.71     6747.56    156.75 o
  -5   1   7      171.46      172.24     11.32 o
  -3   1   7     1970.45     2020.66     46.13 o
  -1   1   7     8867.25     9259.81    188.19 o
   1   1   7      906.53     1137.39     28.32 o
   3   1   7       44.99       42.24      5.70 o
   5   1   7        8.40        4.00      5.81 o
   7   1   7      504.24      476.44     17.41 o
   9   1   7      311.92      237.13     10.30 o
  11   1   7     2051.00     2058.53     51.03 o
  13   1   7      761.56      833.09     27.93 o
  15   1   7     5595.02     5727.98    120.45 o
  17   1   7      128.51      132.09      9.07 o
  19   1   7      433.10      424.27     16.66 o
  21   1   7        8.86        8.66      5.56 o
  23   1   7      434.23      405.83     42.27 o
 -22   2   7      375.94      361.03     18.92 o
 -20   2   7      236.93      285.74     13.75 o
 -18   2   7      148.01      150.66     12.19 o
 -16   2   7     1277.60      908.20     35.18 o
 -14   2   7       53.34       64.07      8.05 o
 -12   2   7      305.16      353.97     16.89 o
 -10   2   7     2868.24     2893.20     69.92 o
  -8   2   7      490.12      531.39     14.64 o
  -6   2   7     8202.76     8398.94    141.68 o
  -4   2   7    11318.36    11768.56    194.61 o
  -2   2   7        5.46        8.36      4.69 o
   0   2   7     4338.65     4696.07    109.31 o
   2   2   7     1561.18     1706.88     41.24 o
   4   2   7     1396.54     1447.24     32.43 o
   6   2   7     1004.61      870.18     19.76 o
   8   2   7     2712.76     2573.95     52.83 o
  10   2   7     1948.03     1867.07     42.65 o
  12   2   7     1039.45     1017.62     26.25 o
  14   2   7      216.14      256.35     11.53 o
  16   2   7       39.50       39.49      5.75 o
  18   2   7     1101.64     1059.80     30.81 o
  20   2   7       44.55       48.14     18.29 o
  22   2   7     1246.29     1238.29     72.57 o
 -21   3   7        3.50       31.70     11.96 o
 -19   3   7      103.25      123.76      9.26 o
 -17   3   7       31.85       26.10      5.78 o
 -15   3   7        2.59        7.71      3.99 o
 -13   3   7      214.19      222.20     25.55 o
 -11   3   7       42.05       46.63      6.33 o
  -9   3   7     2818.81     2767.46     66.07 o
  -7   3   7     4963.39     5119.16    116.46 o
  -5   3   7      137.44      161.16      8.50 o
  -3   3   7     4368.34     4646.85     89.80 o
  -1   3   7     2979.63     3189.30     62.79 o
   1   3   7      116.80      128.58      7.20 o
   3   3   7     1887.21     1845.25     36.10 o
   5   3   7     2084.78     1957.42     38.27 o
   7   3   7       61.60       84.57      5.92 o
   9   3   7        2.00        4.41      5.93 o
  11   3   7      539.89      601.02     18.59 o
  13   3   7     1072.14     1093.74     34.93 o
  15   3   7       23.83       19.64     22.91 o
  17   3   7       48.27       75.81      9.40 o
  19   3   7      659.14      628.15     49.44 o
 -18   4   7      685.14      660.64     36.56 o
 -16   4   7      818.71      881.20     30.23 o
 -14   4   7       71.65       68.92      8.40 o
 -12   4   7       28.11       34.81      8.75 o
 -10   4   7       10.78       10.04      4.74 o
  -8   4   7       36.27       47.10      7.30 o
  -6   4   7     1904.24     1815.16     91.01 o
  -4   4   7      364.26      320.97     20.45 o
  -2   4   7     3572.37     3334.17     72.74 o
   0   4   7     1300.69     1316.98     40.31 o
   2   4   7      511.37      509.06     20.14 o
   4   4   7       87.27       94.19      8.31 o
   6   4   7      531.91      492.47     37.97 o
   8   4   7       12.85       12.49      8.95 o
  10   4   7      592.78      575.81     52.86 o
  12   4   7     2927.11     3121.94     95.91 o
  14   4   7       38.13       32.41     25.52 o
  16   4   7       79.61       66.72     15.77 o
  18   4   7      120.63      130.57     13.03 o
 -15   5   7      176.57      204.15     40.67 o
 -13   5   7        0.25        0.07      3.74 o
 -11   5   7      676.74      683.19     35.47 o
  -9   5   7      355.88      401.03     21.29 o
  -7   5   7      185.18      212.82     16.03 o
  -5   5   7        0.65        0.00      5.87 o
  -3   5   7       25.65       28.15      6.66 o
  -1   5   7     3454.74     3259.87    150.76 o
   1   5   7     8131.29     5061.86    182.42 o
   3   5   7     2338.25     2082.20    179.04 o
   5   5   7      177.47      145.38     16.92 o
   7   5   7     2033.89     2101.62     68.16 o
   9   5   7      250.82      289.26     17.29 o
  11   5   7      204.09      171.49     13.54 o
  13   5   7      311.54      314.79     19.14 o
  -8   6   7     1215.84     1254.24     71.77 o
  -6   6   7      455.70      407.34     23.04 o
  -4   6   7      168.32      178.57     16.06 o
  -2   6   7      355.50      388.23     19.11 o
   0   6   7       94.28       93.53      9.08 o
   2   6   7      410.52      345.68     16.19 o
   4   6   7        0.70        8.52      8.14 o
   6   6   7       86.89       62.61      9.08 o
   8   6   7      116.40      127.59     16.75 o
 -22   0   8     1191.96     1243.87     75.76 o
 -20   0   8     5758.26     5850.66    210.29 o
 -18   0   8      106.02      106.69     29.51 o
 -16   0   8     2997.70     3165.48     78.66 o
 -14   0   8      628.80      654.16     23.56 o
 -12   0   8     6465.33     5943.66    179.44 o
 -10   0   8    10488.79     9975.06    370.08 o
  -8   0   8     1106.93     1232.62     44.28 o
  -6   0   8      458.44      618.54     31.32 o
  -4   0   8    12434.50    14097.36    525.99 o
  -2   0   8     5834.86     6474.28    191.16 o
   0   0   8    12211.30    13260.00    378.41 o
   2   0   8      163.84      185.02     12.76 o
   4   0   8    12749.41    15556.68    544.38 o
   6   0   8    25508.34    25595.79   1255.83 o
   8   0   8     1333.33     1255.96     47.62 o
  10   0   8    10798.22    10635.13    853.60 o
  12   0   8       46.24       58.23      9.62 o
  14   0   8     1716.33     1581.40     71.19 o
  16   0   8       19.79       24.72      7.46 o
  18   0   8      100.98       72.64     15.21 o
  20   0   8      968.28     1122.35     42.55 o
  22   0   8     1602.34     1553.33     59.22 o
 -23   1   8      169.25      184.90     11.85 o
 -21   1   8      172.62      224.56     15.34 o
 -19   1   8      401.40      447.38     34.98 o
 -17   1   8      232.69      258.00     18.06 o
 -15   1   8      120.44      130.61     12.87 o
 -13   1   8     1181.34     1199.77     36.87 o
 -11   1   8      622.40      545.96     20.86 o
  -9   1   8       93.33       66.06      6.31 o
  -7   1   8    17017.70    17000.81    318.41 o
  -5   1   8     5397.71     6023.20    140.55 o
  -3   1   8    12723.93    12390.13    252.13 o
  -1   1   8      607.46      894.25     24.64 o
   1   1   8     2111.77     2084.99     53.44 o
   3   1   8     7322.00     7647.07    174.01 o
   5   1   8    21705.50    23133.00    508.02 o
   7   1   8     4967.57     4726.38     95.88 o
   9   1   8      157.92      207.71     11.12 o
  11   1   8     1543.92     1516.97     44.83 o
  13   1   8      588.77      553.91     21.77 o
  15   1   8      417.58      384.49     24.91 o
  17   1   8      289.02      265.82     18.69 o
  19   1   8      569.38      613.21     22.61 o
  21   1   8      356.97      339.30     20.21 o
 -22   2   8     1499.12     1391.48     46.25 o
 -20   2   8     1159.73     1192.59     44.51 o
 -18   2   8      261.17      286.38     13.25 o
 -16   2   8      852.89      824.07     40.00 o
 -14   2   8     5811.84     5842.79    175.18 o
 -12   2   8     3516.66     3471.34     93.74 o
 -10   2   8     1144.02     1125.37     29.57 o
  -8   2   8     6978.65     6789.99    215.18 o
  -6   2   8     1867.67     1854.84     34.27 o
  -4   2   8       47.34       42.96      3.89 o
  -2   2   8     2455.19     2495.85     45.90 o
   0   2   8     3232.37     3589.23     63.17 o
   2   2   8      871.19      856.93     18.23 o
   4   2   8     3503.93     3031.41     50.50 o
   6   2   8      252.23      248.00      8.08 o
   8   2   8     7276.54     6526.71    138.06 o
  10   2   8     2801.89     2791.43     61.02 o
  12   2   8    16177.21    15982.86    320.68 o
  14   2   8      515.69      532.85     16.99 o
  16   2   8     1322.91     1342.27     36.97 o
  18   2   8     2703.80     2731.33     65.98 o
  20   2   8     2857.02     2677.58     86.30 o
 -21   3   8      413.44      536.61     64.59 o
 -19   3   8     1494.77     1437.36     42.89 o
 -17   3   8      452.67      444.64     18.37 o
 -15   3   8      862.48      864.67     34.89 o
 -13   3   8     1704.74     1220.74     66.15 o
 -11   3   8     4996.97     4617.48    137.15 o
  -9   3   8    11695.31    11302.72    287.38 o
  -7   3   8     9156.59     8942.07    198.81 o
  -5   3   8     6245.34     6204.31    118.99 o
  -3   3   8       70.98       77.34      5.80 o
  -1   3   8     5091.17     5120.43    106.66 o
   1   3   8       62.41       60.17      5.67 o
   3   3   8       12.76       13.04      3.26 o
   5   3   8     1999.85     2010.61     39.50 o
   7   3   8     2274.35     2296.97     44.69 o
   9   3   8     3391.10     3699.39     73.98 o
  11   3   8     2217.90     2267.52     53.52 o
  13   3   8      334.74      376.42     17.52 o
  15   3   8      514.85      563.96     21.62 o
  17   3   8       73.18       59.07     11.51 o
  19   3   8      763.27      682.28     86.78 o
 -16   4   8      344.63      386.43     19.59 o
 -14   4   8      445.93      383.00     20.63 o
 -12   4   8     3669.82     3767.08    115.82 o
 -10   4   8     1287.15      805.35     54.23 o
  -8   4   8      941.24      941.46     39.34 o
  -6   4   8       57.90       89.07     13.29 o
  -4   4   8      259.30      268.18     17.50 o
  -2   4   8       25.76       19.12      5.24 o
   0   4   8      354.61      424.51     18.31 o
   2   4   8      987.73     1073.74     34.60 o
   4   4   8      654.63      658.65     25.78 o
   6   4   8      461.96      442.36     27.71 o
   8   4   8     5214.92     5459.57    192.45 o
  10   4   8     7759.84     8339.41    210.77 o
  12   4   8       17.54       16.53     10.66 o
  14   4   8     2832.67     3145.29     96.31 o
  16   4   8      498.84      507.77     21.55 o
 -13   5   8       49.89       61.68     14.19 o
 -11   5   8      832.95      819.58     39.42 o
  -9   5   8      752.34      765.59     30.80 o
  -7   5   8     2129.25     2269.01     72.72 o
  -5   5   8      940.02      975.70     36.32 o
  -3   5   8     1053.73      704.72     34.84 o
  -1   5   8      104.02      102.55      9.78 o
   1   5   8     1404.05      866.53     39.19 o
   3   5   8     1751.89     1199.26     51.03 o
   5   5   8      249.95      244.19     18.01 o
   7   5   8     1412.68     1455.14     44.70 o
   9   5   8       82.88       86.34     10.18 o
  11   5   8       32.70       11.07      6.86 o
  13   5   8       25.00       45.01      8.73 o
  -6   6   8        0.39        1.45      7.83 o
  -4   6   8      416.92      413.70     23.60 o
  -2   6   8      406.18      431.46     20.12 o
   0   6   8       25.55       23.54      7.83 o
   2   6   8        4.92        1.93      5.96 o
   4   6   8      407.56      399.94     19.42 o
   6   6   8       92.45      126.06     12.76 o
 -21   1   9      146.58      144.01     13.70 o
 -19   1   9      198.81      222.04     15.42 o
 -17   1   9       60.22       86.44     14.62 o
 -15   1   9      116.32      157.13     13.65 o
 -13   1   9      111.09      148.61     12.70 o
 -11   1   9      478.33      550.17     21.46 o
  -9   1   9       48.94       34.62      7.10 o
  -7   1   9      797.73      797.92     19.56 o
  -5   1   9      522.15      403.02     15.14 o
  -3   1   9     8736.13     9610.22    199.09 o
  -1   1   9    10164.81    11416.34    255.74 o
   1   1   9     1366.79     1583.83     43.74 o
   3   1   9     1111.75     1197.06     28.83 o
   5   1   9      929.83      843.71     25.19 o
   7   1   9     4260.25     4249.51    121.01 o
   9   1   9      254.34      272.48     13.09 o
  11   1   9      843.47      908.13     30.17 o
  13   1   9       55.38       62.98      8.06 o
  15   1   9      194.49      181.35     26.84 o
  17   1   9        1.37       13.25      5.77 o
  19   1   9      209.08      271.21     14.17 o
  21   1   9       91.79       66.72      7.07 o
 -20   2   9       54.96       64.61      7.18 o
 -18   2   9       75.87       69.43      8.61 o
 -16   2   9     1445.83     1553.54     47.42 o
 -14   2   9      343.78      355.23     20.85 o
 -12   2   9     3812.03     3695.41    126.01 o
 -10   2   9      204.74      178.10     11.25 o
  -8   2   9      952.15      931.49     27.11 o
  -6   2   9     6289.75     6379.07    114.59 o
  -4   2   9     1442.57     1678.82     31.25 o
  -2   2   9      876.46     1090.63     21.04 o
   0   2   9        0.96       10.86      3.18 o
   2   2   9      664.25      679.73     14.23 o
   4   2   9     2022.07     2088.31     38.11 o
   6   2   9      525.09      498.02     12.83 o
   8   2   9        1.24        6.34      3.67 o
  10   2   9      613.05      595.88     19.51 o
  12   2   9     3689.19     3888.95     91.90 o
  14   2   9     1918.19     2000.42     51.42 o
  16   2   9      864.92      937.16     27.98 o
  18   2   9     1026.58     1027.24     31.68 o
  20   2   9      404.50      384.89     15.17 o
 -19   3   9      237.24      275.80     24.98 o
 -17   3   9      131.98      161.77     11.53 o
 -15   3   9       56.61       57.03      9.89 o
 -13   3   9     2417.23     2182.11    134.43 o
 -11   3   9     6685.30     4502.19    166.59 o
  -9   3   9       57.58       57.04      7.71 o
  -7   3   9     1182.68     1247.65     37.93 o
  -5   3   9     1178.53     1137.91     28.91 o
  -3   3   9        1.18        8.68      3.63 o
  -1   3   9      422.35      517.47     15.92 o
   1   3   9        1.81        2.28      3.48 o
   3   3   9       30.58       38.36      4.37 o
   5   3   9      500.65      536.93     14.27 o
   7   3   9     2507.92     2596.17     50.13 o
   9   3   9     3547.75     3717.17     74.58 o
  11   3   9      771.63      802.61     23.07 o
  13   3   9     5839.86     5842.41    123.22 o
  15   3   9        6.52        9.22      6.66 o
  17   3   9        1.40        6.73      9.88 o
  19   3   9      436.21      509.09     35.83 o
 -18   4   9       55.24       70.18     41.47 o
 -16   4   9       11.90       16.61      7.64 o
 -14   4   9       16.06       11.93      7.49 o
 -12   4   9     1198.96     1275.87     48.63 o
 -10   4   9       23.83       12.53      6.16 o
  -8   4   9      296.28      303.82     21.87 o
  -6   4   9     1475.95     1442.66     50.48 o
  -4   4   9       98.56       86.51     14.71 o
  -2   4   9      172.18      133.81     10.51 o
   0   4   9     6014.69     4071.88    174.71 o
   2   4   9      819.22      792.95     39.92 o
   4   4   9     2230.47     2155.87     55.07 o
   6   4   9     6846.60     7379.70    167.84 o
   8   4   9      319.18      342.67     17.54 o
  10   4   9       26.73       25.36     10.19 o
  12   4   9       23.20       28.82      6.88 o
  14   4   9        4.46        0.00      6.11 o
  16   4   9      147.21      122.74     24.26 o
 -13   5   9       34.80       45.45     31.10 o
 -11   5   9     1206.17     1313.61     54.78 o
  -9   5   9      143.08      173.93     14.10 o
  -7   5   9       11.23       10.69      7.49 o
  -5   5   9      101.58      103.19     11.09 o
  -3   5   9     1080.98      813.38     51.83 o
  -1   5   9     2442.30     2431.81     78.21 o
   1   5   9       11.96       10.20      6.15 o
   3   5   9      241.50      219.35     14.00 o
   5   5   9      356.51      346.04     15.75 o
   7   5   9       31.54       36.90      7.74 o
   9   5   9      251.10      249.01     15.75 o
  11   5   9       25.73       25.56     12.79 o
  13   5   9        1.53       22.33     10.37 o
  -6   6   9        5.55       10.59      9.57 o
  -4   6   9      635.70      717.21     33.21 o
  -2   6   9      380.13      403.38     18.93 o
   0   6   9      814.08      724.92     27.57 o
   2   6   9      662.25      676.38     26.05 o
   4   6   9     1082.74      976.57     41.15 o
 -22   0  10      162.26      159.49     18.34 o
 -18   0  10      759.41      862.21     45.95 o
 -16   0  10     7373.38     8219.23    210.00 o
 -14   0  10     1686.19     1861.48     66.37 o
 -12   0  10     6404.41     6328.95    318.98 o
 -10   0  10     2595.97     2344.01     96.06 o
  -8   0  10     6838.71     6568.88    285.51 o
  -6   0  10     1219.61     1253.74     42.68 o
  -4   0  10     4638.13     4425.71    138.69 o
  -2   0  10     8825.89     8823.01    258.97 o
   0   0  10      160.37       93.24     15.67 o
   2   0  10    13050.03    13621.89    480.93 o
   4   0  10     4441.58     4422.37    188.17 o
   6   0  10     9401.82     8905.56    260.76 o
   8   0  10     5410.84     6057.38    223.09 o
  10   0  10     1775.08     2113.11     89.28 o
  12   0  10      556.31      563.26     34.95 o
  14   0  10     1888.19     1182.57     82.10 o
  16   0  10      416.53      297.65     25.12 o
  18   0  10      254.18      286.78     23.61 o
  20   0  10        5.87        5.47      7.40 o
 -21   1  10      998.02     1080.46     32.02 o
 -19   1  10      377.17      422.45     17.48 o
 -17   1  10     4932.91     5224.68    104.49 o
 -15   1  10     4115.60     4246.65    116.09 o
 -13   1  10      847.43      802.09     29.13 o
 -11   1  10      810.72      825.41     28.54 o
  -9   1  10     1146.63     1181.69     47.31 o
  -7   1  10      109.18      120.49      8.96 o
  -5   1  10     2618.58     2629.59     54.13 o
  -3   1  10      134.63      154.76      9.99 o
  -1   1  10     5302.11     5387.52    105.77 o
   1   1  10     2578.18     2378.35     47.56 o
   3   1  10     5264.96     4684.01     92.70 o
   5   1  10     7768.29     6901.90    157.58 o
   7   1  10     2984.89     2711.32    116.23 o
   9   1  10     6779.02     7094.19    217.87 o
  11   1  10     6237.64     6467.57    165.48 o
  13   1  10      467.31      426.45     36.02 o
  15   1  10     1267.12     1450.31     67.83 o
  17   1  10        4.10       13.51      6.30 o
  19   1  10     1109.67     1143.82     33.61 o
  21   1  10       16.87       12.10      5.01 o
 -20   2  10       48.88       53.49     10.46 o
 -18   2  10      109.32      104.29     14.85 o
 -16   2  10       42.27       50.43      8.74 o
 -14   2  10     7135.98     4629.46    153.94 o
 -12   2  10      524.83      430.04     40.99 o
 -10   2  10     5416.28     5405.33    143.42 o
  -8   2  10      287.39      256.85     11.97 o
  -6   2  10     7461.90     7590.55    156.29 o
  -4   2  10      455.26      557.94     14.53 o
  -2   2  10      110.22       80.41      5.54 o
   0   2  10      697.45      626.63     14.94 o
   2   2  10     2584.00     2500.02     49.00 o
   4   2  10        5.54       25.09      5.98 o
   6   2  10     1479.68     1310.92     27.28 o
   8   2  10     1385.46     1262.71     31.21 o
  10   2  10        0.75        8.15      9.39 o
  12   2  10     6244.47     6197.46    142.49 o
  14   2  10      234.91      214.70     20.35 o
  16   2  10     4237.40     4443.44    117.03 o
  18   2  10      370.05      440.24     16.18 o
  20   2  10     3478.00     3358.55    103.80 o
 -19   3  10     3232.98     3350.76    126.32 o
 -17   3  10      219.43      210.08     14.15 o
 -15   3  10      169.09      149.88     17.01 o
 -13   3  10        6.11        4.64      8.98 o
 -11   3  10        6.21       10.99      7.14 o
  -9   3  10      196.72      237.21     13.84 o
  -7   3  10     1151.07     1260.51     38.61 o
  -5   3  10        0.62        0.59      3.95 o
  -3   3  10      179.38      179.98      8.88 o
  -1   3  10     1550.92     1620.30     38.58 o
   1   3  10      117.36      154.80      9.27 o
   3   3  10     1775.08     1903.47     40.67 o
   5   3  10       23.83       32.57      4.44 o
   7   3  10     8599.81     8792.91    155.68 o
   9   3  10      268.71      293.02     11.65 o
  11   3  10     3892.95     4177.92     90.28 o
  13   3  10     3145.62     3386.86     74.31 o
  15   3  10     1684.06     1809.89     52.73 o
  17   3  10      628.25      685.58     33.57 o
  19   3  10        2.76       17.54     18.34 o
 -16   4  10      348.14      371.49     18.40 o
 -14   4  10      325.53      327.03     22.45 o
 -12   4  10     5717.84     6119.97    223.01 o
 -10   4  10     3580.09     3640.55    112.30 o
  -8   4  10     3360.60     3432.08    106.49 o
  -6   4  10      639.42      590.74     49.85 o
  -4   4  10     6787.34     4600.27    136.59 o
  -2   4  10     9162.00     6287.74    181.13 o
   0   4  10     1389.33     1055.42     68.59 o
   2   4  10       19.28       23.66      5.85 o
   4   4  10      736.73      748.64     24.16 o
   6   4  10     4231.49     4533.68    106.52 o
   8   4  10       51.23       61.35      8.74 o
  10   4  10      602.72      636.47     24.69 o
  12   4  10      235.57      254.37     14.96 o
  14   4  10      240.27      248.15     14.75 o
 -13   5  10      513.38      609.97     66.19 o
 -11   5  10       15.43       41.46     18.98 o
  -9   5  10      278.74      277.81     17.13 o
  -7   5  10       63.40       59.83     11.10 o
  -5   5  10      171.94      159.72     15.79 o
  -3   5  10        2.59        5.02      6.67 o
  -1   5  10        1.64        4.59      6.18 o
   1   5  10     1859.13     1940.80     55.06 o
   3   5  10      573.62      649.20     24.08 o
   5   5  10     1009.14     1077.87     31.49 o
   7   5  10      776.10      785.71     32.78 o
   9   5  10     1153.68     1128.78     48.79 o
  11   5  10      834.48      837.00     42.27 o
  -4   6  10       24.93       40.24     10.90 o
  -2   6  10       28.42       21.40      8.24 o
   0   6  10      255.44      237.54     14.70 o
   2   6  10      703.41      813.33     48.64 o
 -21   1  11      233.64      195.05     12.27 o
 -19   1  11        2.10        0.48      4.01 o
 -17   1  11       93.05      116.65      9.53 o
 -15   1  11      733.87      860.37     34.47 o
 -13   1  11     1050.66     1062.55     45.70 o
 -11   1  11     3219.73     3162.35     91.31 o
  -9   1  11     4433.34     4655.21    125.52 o
  -7   1  11     4515.18     4322.65    161.86 o
  -5   1  11      180.33      206.94     11.11 o
  -3   1  11     2073.97     1900.77     43.36 o
  -1   1  11     3133.78     2762.09     54.33 o
   1   1  11     2311.86     2407.15     54.66 o
   3   1  11     5627.53     5521.12    180.90 o
   5   1  11      532.16      584.37     30.71 o
   7   1  11     1843.59     1904.89     61.76 o
   9   1  11      592.84      570.69     21.10 o
  11   1  11       23.24       17.14      6.18 o
  13   1  11        7.94       11.57      5.50 o
  15   1  11      272.18      212.22     14.42 o
  17   1  11      131.83      147.55     16.98 o
  19   1  11       30.72       30.82      6.50 o
 -20   2  11        0.59        7.36      6.96 o
 -18   2  11        0.58        3.02      7.91 o
 -16   2  11     2645.51     3045.75     85.06 o
 -14   2  11      190.41      164.63     18.01 o
 -12   2  11     6401.63     5368.85    297.75 o
 -10   2  11      957.97     1008.62     36.72 o
  -8   2  11       98.11       99.05      8.61 o
  -6   2  11      247.24      193.99     10.26 o
  -4   2  11        0.64        0.00      3.38 o
  -2   2  11       83.19       94.28      6.80 o
   0   2  11     4114.77     4253.59    112.80 o
   2   2  11     1695.95     1865.94     39.16 o
   4   2  11     1474.73     1474.56     30.09 o
   6   2  11     3579.07     3634.15     77.87 o
   8   2  11      724.72      723.52     23.14 o
  10   2  11     1382.65     1353.98     93.91 o
  12   2  11     5538.95     5696.09    172.40 o
  14   2  11      101.38      141.72     11.93 o
  16   2  11     2096.53     2209.09     53.09 o
  18   2  11        6.49        7.79      7.04 o
 -19   3  11        6.26        6.02      9.11 o
 -17   3  11      780.18      776.19     29.03 o
 -15   3  11      712.17      755.32     36.35 o
 -13   3  11     1704.28     1755.39     64.52 o
 -11   3  11      658.43      670.89     29.88 o
  -9   3  11      785.51      837.08     27.18 o
  -7   3  11        6.38       11.45      6.27 o
  -5   3  11       13.20       16.99      4.90 o
  -3   3  11      346.85      376.37     13.77 o
  -1   3  11      249.42      270.68     11.56 o
   1   3  11      280.80      297.43     12.18 o
   3   3  11       79.35       97.94      7.56 o
   5   3  11      252.71      279.53     10.90 o
   7   3  11     2642.30     2787.30     56.71 o
   9   3  11     7180.14     7798.83    160.96 o
  11   3  11       60.26       54.61     11.84 o
  13   3  11     2651.15     2704.32     67.41 o
  15   3  11     1316.71     1365.94     49.06 o
  17   3  11      132.53      124.38     11.24 o
 -16   4  11      456.32      537.07     34.64 o
 -14   4  11      449.68      533.88     25.44 o
 -12   4  11     1140.59     1223.26     48.37 o
 -10   4  11      123.09      123.87     11.07 o
  -8   4  11      243.10      221.06     14.49 o
  -6   4  11     2638.84     2721.13     86.24 o
  -4   4  11      262.43      204.21     42.31 o
  -2   4  11       63.74       59.27      7.71 o
   0   4  11      216.73      197.30     14.38 o
   2   4  11      471.82      439.91     21.07 o
   4   4  11      348.91      354.06     15.82 o
   6   4  11      282.77      313.37     14.77 o
   8   4  11      407.38      465.98     20.42 o
  10   4  11     1888.70     1903.90     55.29 o
  12   4  11      373.34      370.47     19.04 o
  14   4  11      895.19      814.92     49.44 o
 -11   5  11      835.64      881.91     76.56 o
  -9   5  11      557.95      534.05     23.58 o
  -7   5  11      375.70      385.01     23.92 o
  -5   5  11       21.42       27.51      9.02 o
  -3   5  11     1343.57     1463.90     49.23 o
  -1   5  11      417.80      448.60     21.75 o
   1   5  11      343.66      417.45     20.70 o
   3   5  11     2238.08     2245.39     62.03 o
   5   5  11     3315.21     3477.25     82.65 o
   7   5  11     3357.78     3353.48     89.25 o
   9   5  11        1.63        0.00      7.44 o
 -18   0  12     1520.88     1646.84     72.78 o
 -16   0  12      262.45      269.62     20.81 o
 -14   0  12       74.23       67.97     12.55 o
 -12   0  12        2.27       18.14     10.77 o
 -10   0  12      378.71      355.51     32.30 o
  -8   0  12     2979.43     3432.03    135.11 o
  -6   0  12     2416.19     2446.04    181.82 o
  -4   0  12     3799.31     3112.30    152.71 o
  -2   0  12     5399.49     4698.93    238.44 o
   0   0  12     7701.28     7066.34    247.80 o
   2   0  12    11670.62    11418.21    324.50 o
   4   0  12    14688.94    13252.90    377.12 o
   6   0  12    12589.75    12264.58    431.10 o
   8   0  12     1693.47     1555.58     67.43 o
  10   0  12     1217.47     1333.84     61.75 o
  12   0  12     2876.48     1756.64    127.59 o
  14   0  12     3316.16     2691.18    173.85 o
  16   0  12      639.14      695.83     38.68 o
  18   0  12       29.35       36.11     13.56 o
  20   0  12       25.73       46.06      9.34 o
 -21   1  12       51.38        0.00      4.78 o
 -19   1  12      512.65      584.98     21.78 o
 -17   1  12     1285.09     1455.67     37.89 o
 -15   1  12     2916.79     3074.27    100.60 o
 -13   1  12     4490.02     3821.93    338.72 o
 -11   1  12     5012.17     4926.59    155.17 o
  -9   1  12     6276.56     6489.27    170.73 o
  -7   1  12     1275.32     1140.29     38.53 o
  -5   1  12      680.21      797.73     29.56 o
  -3   1  12       51.25       63.17      7.97 o
  -1   1  12      230.94      209.01     13.22 o
   1   1  12     4871.72     5194.29    132.49 o
   3   1  12     1291.62     1347.33     39.82 o
   5   1  12     1013.73      906.38     24.72 o
   7   1  12      823.90      781.89     22.44 o
   9   1  12      445.78      395.59     16.62 o
  11   1  12       79.75       46.99      7.07 o
  13   1  12     1016.77      623.27     41.47 o
  15   1  12       33.55       20.14      6.77 o
  17   1  12     1408.88     1528.92     47.97 o
  19   1  12     2132.66     2110.92     53.14 o
 -20   2  12       66.90        0.80      3.99 o
 -18   2  12      236.81      248.34     15.94 o
 -16   2  12     4595.58     5029.45    154.29 o
 -14   2  12      548.20      462.33     48.24 o
 -12   2  12      249.86      193.74     22.81 o
 -10   2  12     1527.87     1015.99     48.77 o
  -8   2  12      488.42      508.02     18.34 o
  -6   2  12     2883.48     3040.44     67.64 o
  -4   2  12      107.12      107.97      7.28 o
  -2   2  12       68.37       59.99      6.10 o
   0   2  12       12.79       27.90      5.01 o
   2   2  12     4883.36     5144.54    132.63 o
   4   2  12     4439.72     4498.83    117.71 o
   6   2  12     1763.31     1895.23     49.03 o
   8   2  12     1600.27     1517.54     79.72 o
  10   2  12      121.70      112.17     10.40 o
  12   2  12        8.67       12.33      6.28 o
  14   2  12        2.65        5.51      6.03 o
  16   2  12     3031.63     3414.47     84.79 o
  18   2  12     1347.02     1340.48     37.03 o
 -17   3  12       12.87       12.76      6.96 o
 -15   3  12     3112.39     3589.64    114.13 o
 -13   3  12     2076.26     2264.35     78.51 o
 -11   3  12     7942.74     8176.29    594.02 o
  -9   3  12       62.58       56.43      8.22 o
  -7   3  12      660.86      675.53     25.06 o
  -5   3  12     3620.88     3898.50     84.43 o
  -3   3  12     3199.18     3230.61     78.04 o
  -1   3  12     2583.80     2742.81     67.18 o
   1   3  12        8.01        8.05      4.29 o
   3   3  12     3079.89     3233.44     76.84 o
   5   3  12       74.02       76.93      6.37 o
   7   3  12     2066.39     2192.67     49.54 o
   9   3  12     3125.88     3275.31     72.60 o
  11   3  12     1779.90     1839.00     48.84 o
  13   3  12       50.12       76.19      9.64 o
  15   3  12     1798.84     1793.53     48.59 o
  17   3  12     2420.40     2347.47    126.80 o
 -14   4  12       13.49       14.47      9.72 o
 -12   4  12      135.92      140.08     15.79 o
 -10   4  12     2846.52     2844.86     77.02 o
  -8   4  12     4651.36     4700.67    121.79 o
  -6   4  12      355.63      346.13     17.12 o
  -4   4  12       91.76       90.29      9.39 o
  -2   4  12     1168.32     1223.71     43.68 o
   0   4  12     2371.15     2422.85     76.25 o
   2   4  12     1862.52     1885.32     50.95 o
   4   4  12     2917.37     3107.66     75.90 o
   6   4  12     2409.91     2609.19     64.97 o
   8   4  12      600.61      679.31     25.94 o
  10   4  12       58.72       67.73      9.55 o
  12   4  12      266.92      255.70     20.64 o
 -11   5  12      740.52      821.30     82.14 o
  -9   5  12      749.54      716.04     47.85 o
  -7   5  12      160.19      186.16     16.63 o
  -5   5  12       45.59       66.99     15.95 o
  -3   5  12        6.79       18.71      7.11 o
  -1   5  12      843.94      898.81     33.70 o
   1   5  12     2316.33     2561.01     79.17 o
   3   5  12      477.66      493.84     22.29 o
   5   5  12      217.62      240.85     14.68 o
   7   5  12     1373.51     1312.36     45.30 o
   9   5  12     1276.00     1193.71     66.99 o
 -19   1  13      326.70      321.23     16.72 o
 -17   1  13      902.35      910.53     23.97 o
 -15   1  13      570.64      534.58     34.65 o
 -13   1  13       40.79       35.29      8.66 o
 -11   1  13     1804.70     1679.31    148.02 o
  -9   1  13     2779.91     3004.09     98.63 o
  -7   1  13     1863.34     1815.84     49.57 o
  -5   1  13        0.44       11.79      6.19 o
  -3   1  13      544.37      534.78     24.89 o
  -1   1  13      714.70      674.76     30.39 o
   1   1  13      174.94      204.81     11.91 o
   3   1  13      199.86      180.32     10.95 o
   5   1  13     1319.06     1452.92     36.28 o
   7   1  13        8.68        7.89      4.28 o
   9   1  13       48.44       41.50      5.97 o
  11   1  13      970.94      719.32     32.26 o
  13   1  13      173.50      125.50     16.81 o
  15   1  13      520.96      501.04     19.66 o
  17   1  13       89.26       80.26      7.87 o
  19   1  13      189.38      161.67     11.84 o
 -18   2  13     1294.36     1322.61     45.97 o
 -16   2  13     1354.68     1423.57     53.78 o
 -14   2  13      166.02      167.70     14.31 o
 -12   2  13     1302.81     1213.88    104.90 o
 -10   2  13     1525.88     1640.39     64.35 o
  -8   2  13      408.73      412.72     17.97 o
  -6   2  13     1401.48     1382.51     35.30 o
  -4   2  13      329.02      345.23     13.71 o
  -2   2  13      776.82      811.67     24.33 o
   0   2  13       55.32       46.32      8.61 o
   2   2  13      935.31      977.51     32.28 o
   4   2  13     1932.61     2054.13     59.30 o
   6   2  13      156.47      136.64     15.19 o
   8   2  13     3602.63     3617.59     99.25 o
  10   2  13     2121.61     2079.33     62.64 o
  12   2  13       33.72       27.22      7.40 o
  14   2  13      452.16      475.43     20.33 o
  16   2  13      167.75      174.90     12.53 o
  18   2  13      487.78      454.55     22.57 o
 -17   3  13     6050.06     5830.16    171.53 o
 -15   3  13      305.80      252.79     19.64 o
 -13   3  13      528.19      629.74     32.08 o
 -11   3  13       96.77      112.03     14.13 o
  -9   3  13      191.84      190.71     13.01 o
  -7   3  13       50.18       58.31      8.46 o
  -5   3  13      729.02      759.86     26.77 o
  -3   3  13      821.65      807.28     25.56 o
  -1   3  13      176.79      158.30     10.69 o
   1   3  13       92.86       77.57      8.05 o
   3   3  13     1873.69     1954.91     54.65 o
   5   3  13        9.73       14.61      4.65 o
   7   3  13     2938.73     3060.54    111.29 o
   9   3  13     3318.03     3538.38     96.13 o
  11   3  13       92.44      100.56     13.33 o
  13   3  13     2936.08     3050.59     76.45 o
  15   3  13      719.91      718.01     27.25 o
 -14   4  13       56.88      101.87     13.29 o
 -12   4  13      283.36      286.03     20.84 o
 -10   4  13     1468.83     1489.47     51.33 o
  -8   4  13     1018.26     1064.89     34.32 o
  -6   4  13       61.28       74.52     11.40 o
  -4   4  13     2098.97     2229.52     78.77 o
  -2   4  13     1692.50     1728.05     57.50 o
   0   4  13       72.82       78.16      8.34 o
   2   4  13        2.37        0.26      5.31 o
   4   4  13     1313.12     1358.34     37.55 o
   6   4  13      369.10      436.14     19.04 o
   8   4  13      132.90      129.86     12.72 o
  10   4  13      148.60      165.45     24.72 o
  12   4  13       33.73       31.10     17.54 o
  -7   5  13      163.90      157.44     14.94 o
  -5   5  13       61.76       40.64      9.29 o
  -3   5  13     1225.35     1150.93     48.72 o
  -1   5  13     1544.81     1656.82     53.69 o
   1   5  13      539.53      515.00     22.75 o
   3   5  13       39.67       61.20     19.69 o
   5   5  13      206.91      197.33     14.95 o
   7   5  13     2096.73     2065.17    108.45 o
 -18   0  14     2725.87     2889.23    113.32 o
 -16   0  14     2055.41     2321.38     97.86 o
 -14   0  14     3448.91     3624.44    144.20 o
 -12   0  14     1680.07     1442.90    249.17 o
 -10   0  14     4125.97     2526.10    161.09 o
  -8   0  14       13.46       42.98     18.74 o
  -6   0  14     3347.98     3349.15    145.14 o
  -4   0  14     6390.73     5897.31    178.17 o
  -2   0  14       49.59       68.08     14.05 o
   0   0  14     2092.83     2082.72    115.63 o
   2   0  14     7039.67     7014.24    247.79 o
   4   0  14      950.82      892.10     34.20 o
   6   0  14     2616.87     2627.58     84.41 o
   8   0  14     2777.44     2955.12     94.96 o
  10   0  14      220.46      185.80     16.22 o
  12   0  14       14.61       21.80      9.99 o
  14   0  14      465.00      384.33     35.85 o
  16   0  14      969.21     1037.41     40.15 o
  18   0  14      684.62      813.37     31.59 o
 -19   1  14        0.04        0.00      3.99 o
 -17   1  14      183.39      186.21     11.12 o
 -15   1  14     1274.71     1427.17     42.04 o
 -13   1  14      137.11      150.55     21.06 o
 -11   1  14      242.36      191.87     16.92 o
  -9   1  14      657.32      762.64     31.25 o
  -7   1  14      159.63      204.43     13.80 o
  -5   1  14     6701.01     6647.84    205.22 o
  -3   1  14      967.00      910.12     36.24 o
  -1   1  14     7926.16     7784.98    212.34 o
   1   1  14     4286.93     4327.58    112.64 o
   3   1  14     6007.93     6039.36    151.01 o
   5   1  14     1358.54     1426.24     38.89 o
   7   1  14      488.31      514.58     16.75 o
   9   1  14      970.36     1059.16     32.98 o
  11   1  14        5.60       20.54      5.57 o
  13   1  14       22.83       41.20      6.99 o
  15   1  14      549.55      537.37     20.23 o
  17   1  14       39.56       58.81      6.26 o
 -18   2  14     1839.43     1746.75     69.81 o
 -16   2  14      657.50      815.70     28.13 o
 -14   2  14       85.68       91.28     11.37 o
 -12   2  14      197.79      220.80     16.79 o
 -10   2  14     1652.82     1675.39    131.93 o
  -8   2  14     2372.69     2255.94     69.12 o
  -6   2  14     1746.20     1625.06     49.23 o
  -4   2  14     1010.96     1107.88     37.99 o
  -2   2  14     1231.74     1197.71     70.82 o
   0   2  14      475.01      475.06     52.27 o
   2   2  14        5.42        5.42      4.43 o
   4   2  14     8189.45     4863.91    461.25 o
   6   2  14      379.58      242.42     27.97 o
   8   2  14     3446.60     2765.86    321.52 o
  10   2  14     3094.64     3050.16    100.00 o
  12   2  14     3645.54     3890.74    108.26 o
  14   2  14      571.08      691.56     28.10 o
  16   2  14      865.37      913.81     31.65 o
 -15   3  14       79.54       52.49     10.84 o
 -13   3  14     1446.63     1524.32     56.46 o
 -11   3  14     1917.56     2101.77     64.06 o
  -9   3  14     1648.17     1749.36     54.17 o
  -7   3  14      856.10      970.07     33.93 o
  -5   3  14     1058.50     1083.80     46.04 o
  -3   3  14     6459.25     6353.01    163.79 o
  -1   3  14     3314.95     3256.66     88.38 o
   1   3  14     2659.60     2504.68     69.92 o
   3   3  14     2075.82     2004.23     65.43 o
   5   3  14       89.91       95.58     13.13 o
   7   3  14     1797.96     2007.05     65.46 o
   9   3  14     1113.30     1173.71     38.05 o
  11   3  14      755.30      827.12     41.78 o
  13   3  14       88.97       64.97     11.00 o
  15   3  14       48.87       80.54     25.52 o
 -12   4  14      127.87      132.77     31.90 o
 -10   4  14       13.64       16.38     14.58 o
  -8   4  14       63.06       69.52      9.15 o
  -6   4  14     1372.01     1308.74     66.90 o
  -4   4  14     1122.68     1140.62     41.49 o
  -2   4  14       12.31       29.11      6.77 o
   0   4  14      179.05      217.63     12.93 o
   2   4  14      119.82      144.18     10.78 o
   4   4  14      293.94      327.99     15.26 o
   6   4  14     1425.95     1388.12     75.39 o
   8   4  14     1279.34     1265.46     81.34 o
  10   4  14        6.71       11.96     17.54 o
  -7   5  14      535.83      436.00     26.96 o
  -5   5  14     1130.62     1177.46     48.48 o
  -3   5  14      470.38      434.79     23.66 o
  -1   5  14      459.66      512.71     26.43 o
   1   5  14       56.60       55.78      8.47 o
   3   5  14      716.83      665.42     26.19 o
 -17   1  15      175.31      155.22     12.70 o
 -15   1  15      106.31      117.27     11.36 o
 -13   1  15      123.04      119.32     13.18 o
 -11   1  15      510.21      587.63     39.03 o
  -9   1  15      401.68      440.31     30.21 o
  -7   1  15     4289.74     4619.39    122.40 o
  -5   1  15     1185.50     1165.08     59.95 o
  -3   1  15      649.53      650.96     47.88 o
  -1   1  15      499.08      559.10     26.77 o
   1   1  15      251.16      235.08     16.50 o
   3   1  15     1714.02     1687.14     49.90 o
   5   1  15     1023.33      987.18     32.46 o
   7   1  15       70.09       59.34      7.44 o
   9   1  15      358.04      349.98     14.42 o
  11   1  15      793.06      821.04     24.34 o
  13   1  15        3.41        8.81      4.86 o
  15   1  15      572.44      594.59     19.06 o
  17   1  15       33.32       28.28      5.97 o
 -18   2  15       54.96        0.00      6.38 o
 -16   2  15      117.91       98.58      9.96 o
 -14   2  15      174.85      187.83     16.90 o
 -12   2  15       56.08       30.05      8.79 o
 -10   2  15        0.25        7.12      5.89 o
  -8   2  15     1259.76     1274.18     44.10 o
  -6   2  15      799.59      831.40     35.84 o
  -4   2  15      963.46     1019.63     39.79 o
  -2   2  15      558.93      607.00     34.47 o
   0   2  15     1077.78      757.31     64.99 o
   2   2  15     2455.12     1563.31    131.58 o
   4   2  15     3587.36     2355.50     92.04 o
   6   2  15       49.01       58.70      8.31 o
   8   2  15      300.47      251.85     19.18 o
  10   2  15       42.73       59.76      8.46 o
  12   2  15        3.42       12.21      6.55 o
  14   2  15        0.37        3.26      5.90 o
  16   2  15      164.55      158.99     12.25 o
 -15   3  15      228.23      203.35     24.72 o
 -13   3  15     1033.61      976.16     40.24 o
 -11   3  15       70.72       65.23     11.22 o
  -9   3  15       87.07       88.42     10.79 o
  -7   3  15      341.69      376.55     17.82 o
  -5   3  15       15.15       15.44      7.27 o
  -3   3  15      162.99      170.75     20.40 o
  -1   3  15      233.38      253.27     17.34 o
   1   3  15       62.51       82.70     15.66 o
   3   3  15     4484.20     4623.67    143.41 o
   5   3  15       59.76       60.16     10.82 o
   7   3  15      460.76      496.35     26.35 o
   9   3  15      201.15      213.53     13.81 o
  11   3  15      370.60      375.97     20.31 o
  13   3  15      165.10      186.70     14.28 o
 -10   4  15      108.10      101.26     27.11 o
  -8   4  15      337.18      337.98     24.72 o
  -6   4  15      485.56      506.35     21.88 o
  -4   4  15      669.06      655.20     27.40 o
  -2   4  15     2010.21     2174.59     69.63 o
   0   4  15      599.44      633.85     21.64 o
   2   4  15      105.41      127.84      9.98 o
   4   4  15       59.02       65.10      8.96 o
   6   4  15      881.94      890.68     38.72 o
   8   4  15     1169.43     1255.83     88.52 o
  10   4  15       71.71       79.75     23.13 o
  -3   5  15      105.04      111.64     17.54 o
  -1   5  15        2.89        7.97     11.96 o
   1   5  15       81.67       75.76     15.95 o
 -16   0  16     5778.81     6489.78    246.41 o
 -14   0  16      223.44      257.38     24.52 o
 -12   0  16     4399.85     2853.78    177.83 o
 -10   0  16     5172.32     3632.01    216.91 o
  -8   0  16        9.30        9.92     10.98 o
  -6   0  16       63.21       65.90     15.48 o
  -4   0  16      493.55      516.81     26.71 o
  -2   0  16    13055.00    13273.73    384.93 o
   0   0  16    16609.30    16143.27   1245.86 o
   2   0  16     3351.25     3150.12    240.46 o
   4   0  16     1765.83     1759.47     59.89 o
   6   0  16      214.15      268.50     17.61 o
   8   0  16     1650.66     1897.36     65.37 o
  10   0  16      171.71      139.28     14.39 o
  12   0  16     2258.35     2176.98     62.49 o
  14   0  16        2.99        5.11      6.42 o
  16   0  16        8.88        5.77      6.26 o
 -17   1  16     1221.73     1146.65     51.88 o
 -15   1  16      269.74      320.42     14.70 o
 -13   1  16      206.49      260.80     18.07 o
 -11   1  16      136.45      149.34     14.65 o
  -9   1  16      110.30       69.54     11.16 o
  -7   1  16      599.55      537.44     34.60 o
  -5   1  16     1574.27     1617.67     50.76 o
  -3   1  16      517.57      506.97     21.23 o
  -1   1  16      672.00      691.51     35.72 o
   1   1  16     4683.70     4666.26    142.61 o
   3   1  16    10379.52    10471.12    303.10 o
   5   1  16     2839.39     2502.85    252.39 o
   7   1  16     4634.77     4847.55    127.72 o
   9   1  16     2956.17     3131.54     78.08 o
  11   1  16      300.70      382.46     15.59 o
  13   1  16     1712.00     1884.28     50.59 o
  15   1  16      321.56      332.79     14.90 o
 -16   2  16      412.14      392.55     75.32 o
 -14   2  16     4184.48     4109.54    126.47 o
 -12   2  16      193.51      230.96     16.08 o
 -10   2  16      356.86      286.97     20.37 o
  -8   2  16      139.73      160.70     16.57 o
  -6   2  16     1076.11     1090.41     42.99 o
  -4   2  16     2527.29     1731.92    105.26 o
  -2   2  16     1864.35     1864.80     78.89 o
   0   2  16     2744.39     1703.86     70.99 o
   2   2  16     1939.80     1232.03     55.25 o
   4   2  16      718.22      651.39     68.41 o
   6   2  16       78.82       91.12     16.57 o
   8   2  16     1078.46     1091.13     36.56 o
  10   2  16      104.86       88.10      9.70 o
  12   2  16      503.32      466.85     23.64 o
  14   2  16      620.99      626.33     25.32 o
 -13   3  16       94.48       65.73     14.35 o
 -11   3  16       30.42       18.42      8.85 o
  -9   3  16      884.72      939.66     39.73 o
  -7   3  16      512.39      521.75     24.27 o
  -5   3  16       25.15        5.92      9.69 o
  -3   3  16      196.87      206.75     19.11 o
  -1   3  16       25.53       45.44      9.67 o
   1   3  16     1324.07     1388.12     64.82 o
   3   3  16      451.68      444.53     24.39 o
   5   3  16     5585.49     6276.63    188.28 o
   7   3  16       67.92       79.57     11.56 o
   9   3  16       24.59       22.33      8.57 o
  11   3  16      244.69      211.48     21.05 o
  -8   4  16      364.84      422.57     38.28 o
  -6   4  16     1125.11     1142.62     36.84 o
  -4   4  16     4107.72     4037.91    120.14 o
  -2   4  16     4792.84     4700.46    139.02 o
   0   4  16     2795.98     2896.52    113.20 o
   2   4  16      590.25      589.65     27.20 o
   4   4  16     2831.02     2979.94     94.53 o
   6   4  16      296.78      317.30     20.32 o
   8   4  16        0.34        9.57     15.15 o
 -17   1  17        9.35        0.00      5.58 o
 -15   1  17       18.59       22.28      6.97 o
 -13   1  17      220.18      235.23     14.07 o
 -11   1  17     1010.54     1034.33     38.11 o
  -9   1  17      973.33     1029.73     42.61 o
  -7   1  17       45.51       61.09     11.08 o
  -5   1  17      870.29      883.87     46.85 o
  -3   1  17     2469.96     2410.07     97.84 o
  -1   1  17     6034.03     6679.65    341.31 o
   1   1  17      685.14      517.41     55.82 o
   3   1  17      273.95      246.97     35.22 o
   5   1  17     1008.01     1071.43     41.14 o
   7   1  17      265.22      300.13     16.63 o
   9   1  17        5.69        0.00      4.86 o
  11   1  17       28.96       41.27      6.17 o
  13   1  17       90.04      108.22      8.39 o
  15   1  17       58.52       41.45      7.50 o
 -14   2  17      180.40      198.63     13.50 o
 -12   2  17        9.98        7.97      5.44 o
 -10   2  17        6.53        5.74      5.66 o
  -8   2  17      427.48      505.44     28.00 o
  -6   2  17      666.36      530.98     38.04 o
  -4   2  17       25.64       35.70      9.99 o
  -2   2  17     2158.10     1342.76     85.33 o
   0   2  17      278.06      218.53     27.26 o
   2   2  17      307.79      272.41     36.77 o
   4   2  17        2.65        5.11      6.67 o
   6   2  17       12.60        9.58      7.20 o
   8   2  17        8.41       12.53      5.82 o
  10   2  17      253.78      278.23     15.19 o
  12   2  17      107.35      155.89     13.11 o
 -11   3  17       54.67       41.91     12.45 o
  -9   3  17        1.07        2.46      9.09 o
  -7   3  17     1760.81     1752.00     62.36 o
  -5   3  17      132.39      131.80     14.94 o
  -3   3  17       14.50       18.98     11.62 o
  -1   3  17      276.14      266.66     23.60 o
   1   3  17      924.94      942.13     38.60 o
   3   3  17       38.86       43.58     11.88 o
   5   3  17      303.28      382.44     21.95 o
   7   3  17      322.17      313.23     19.79 o
   9   3  17       60.73       73.11     10.65 o
  11   3  17       76.20       53.43     21.53 o
  -6   4  17       67.38       72.65     10.36 o
  -4   4  17       98.05       80.99     11.00 o
  -2   4  17      144.01      137.90     14.48 o
   0   4  17      143.13      154.42     21.36 o
   2   4  17      577.84      545.33     25.24 o
   4   4  17       70.46       79.23     10.41 o
   6   4  17     1095.85      999.13     72.57 o
 -16   0  18      155.40      150.72     27.11 o
 -14   0  18      608.63      593.83     34.49 o
 -12   0  18      907.84     1058.75     53.26 o
 -10   0  18      214.40      218.18     22.87 o
  -8   0  18      911.06     1020.42     64.59 o
  -6   0  18      228.46      278.31     42.27 o
  -4   0  18      405.13      428.26     24.30 o
  -2   0  18      528.41      521.40     27.43 o
   0   0  18      149.63      176.11     16.86 o
   2   0  18     1516.07      981.59     65.39 o
   4   0  18     5274.14     3491.74    188.20 o
   6   0  18    15946.74    16540.04    655.43 o
   8   0  18     2980.60     3317.53     89.80 o
  10   0  18      326.71      354.14     17.33 o
  12   0  18     4156.07     3952.59    103.64 o
  14   0  18      756.08      746.34     52.63 o
 -15   1  18     1840.44     1774.15    139.16 o
 -13   1  18     2808.41     2887.86     79.20 o
 -11   1  18     1061.04     1189.24     41.10 o
  -9   1  18     1871.15     1925.24     59.93 o
  -7   1  18      210.79      241.04     17.88 o
  -5   1  18      608.82      617.32     23.86 o
  -3   1  18      169.82      148.44     11.95 o
  -1   1  18     2762.78     2919.01    163.55 o
   1   1  18      221.62      265.67     63.80 o
   3   1  18      495.59      479.49     43.50 o
   5   1  18      268.44      318.12     23.60 o
   7   1  18       59.63       60.98      9.39 o
   9   1  18      436.22      446.97     19.51 o
  11   1  18      885.22     1008.49     38.85 o
  13   1  18      881.69      833.95     27.37 o
 -12   2  18       33.04       33.73      9.47 o
 -10   2  18        0.15        7.42      5.76 o
  -8   2  18      232.38      229.55     19.38 o
  -6   2  18       81.86      131.87     14.73 o
  -4   2  18      761.96      840.98     37.63 o
  -2   2  18        7.67       18.94      8.28 o
   0   2  18     5230.53     5210.54    157.68 o
   2   2  18      395.80      379.14     45.90 o
   4   2  18     1664.30     1742.62     61.56 o
   6   2  18      241.47      269.36     18.97 o
   8   2  18     2929.52     3196.86    101.42 o
  10   2  18     3075.88     3271.21    102.29 o
  12   2  18      795.89      836.76     42.10 o
 -11   3  18      348.94      336.53     39.08 o
  -9   3  18     2146.39     2323.27     94.49 o
  -7   3  18     1471.70     1598.65     95.32 o
  -5   3  18     1528.26     1648.44     59.69 o
  -3   3  18     1167.23     1288.98     67.17 o
  -1   3  18      185.94      216.19     16.44 o
   1   3  18     2294.44     2402.61     78.30 o
   3   3  18      970.56      969.72     40.06 o
   5   3  18       88.14      143.43     14.02 o
   7   3  18       15.17       20.83      8.06 o
   9   3  18      657.09      591.70     34.27 o
  -4   4  18      995.13      975.21     57.42 o
  -2   4  18     2291.73     2228.28    134.77 o
   0   4  18      144.25      175.44     33.09 o
   2   4  18      956.59      783.82     51.04 o
 -13   1  19      240.34      245.75     23.66 o
 -11   1  19        5.15       11.82      6.42 o
  -9   1  19      349.25      346.85     19.63 o
  -7   1  19      607.58      567.98     26.11 o
  -5   1  19      518.30      557.54     25.26 o
  -3   1  19      542.52      628.37     37.52 o
  -1   1  19     1149.77     1253.82     41.72 o
   1   1  19      742.72      849.30     38.17 o
   3   1  19      302.44      362.96     26.10 o
   5   1  19     1167.01     1277.73     47.33 o
   7   1  19      284.72      339.16     20.31 o
   9   1  19      333.75      287.46     15.05 o
  11   1  19       12.47        7.63      5.82 o
 -12   2  19       58.61       33.49     19.14 o
 -10   2  19      553.10      607.59     35.98 o
  -8   2  19      843.12      823.22     45.03 o
  -6   2  19       12.02       13.11      9.50 o
  -4   2  19     1411.96     1548.77     57.40 o
  -2   2  19      201.35      196.33     17.61 o
   0   2  19        3.31       56.62     52.63 o
   2   2  19      359.16      360.19     20.34 o
   4   2  19       41.81       44.35     12.89 o
   6   2  19      216.61      249.19     24.29 o
   8   2  19      213.78      222.66     16.28 o
  10   2  19       23.46       17.94     11.16 o
  -7   3  19      295.37      316.90     26.58 o
  -5   3  19       79.60       83.47     11.03 o
  -3   3  19      354.16      379.60     22.70 o
  -1   3  19      197.15      214.22     17.41 o
   1   3  19       57.66       81.96     10.54 o
   3   3  19       73.16       72.57     10.03 o
   5   3  19      233.52      203.87     26.28 o
 -12   0  20     4977.75     5336.82    283.89 o
 -10   0  20     1910.02     1982.71     83.79 o
  -8   0  20     1276.60     1267.39     60.05 o
  -6   0  20     1703.39     1627.32     73.00 o
  -4   0  20     2940.06     2794.27    200.92 o
  -2   0  20     1392.00     1477.74     66.48 o
   0   0  20     4574.49     5011.89    234.41 o
   2   0  20      122.60      155.52     16.57 o
   4   0  20     1710.63     1927.36    108.02 o
   6   0  20      256.60      257.19     20.58 o
   8   0  20       47.54       39.61      9.57 o
  10   0  20     2533.08     2249.07    222.45 o
 -11   1  20      124.60      115.49     17.70 o
  -9   1  20      641.61      691.94     23.75 o
  -7   1  20     1545.52     1616.16     52.03 o
  -5   1  20      469.19      469.49     23.48 o
  -3   1  20     3846.19     4157.43    139.38 o
  -1   1  20     1936.38     2085.49     61.27 o
   1   1  20       94.24       95.26     10.50 o
   3   1  20      222.54      236.69     15.91 o
   5   1  20      388.19      393.70     20.22 o
   7   1  20     1106.94     1241.08     42.93 o
   9   1  20     4860.57     4942.53    144.71 o
 -10   2  20     1027.05     1005.51     72.57 o
  -8   2  20     1171.94     1131.25     53.57 o
  -6   2  20      331.98      341.00     28.46 o
  -4   2  20        2.02        7.82      7.83 o
  -2   2  20        0.38        3.44      7.64 o
   0   2  20      349.98      402.03     23.74 o
   2   2  20      706.34      721.75     33.33 o
   4   2  20     1139.74     1111.26     79.18 o
   6   2  20       14.54       15.09      7.98 o
   8   2  20       22.59       35.07     19.94 o
  -5   3  20     5384.72     5363.13    288.68 o
  -3   3  20     2864.81     2788.75     88.79 o
  -1   3  20     1181.29     1232.01     45.81 o
   1   3  20      888.23      956.02     38.31 o
   3   3  20      184.23      198.50     33.09 o
  -9   1  21        0.85        7.97     14.35 o
  -7   1  21        2.41       12.43      8.53 o
  -5   1  21     3785.02     3863.83    148.16 o
  -3   1  21        5.34        0.82      7.64 o
  -1   1  21      755.58      764.07     27.37 o
   1   1  21      356.95      334.76     17.02 o
   3   1  21     1011.80      999.84     36.37 o
   5   1  21      190.12      215.34     14.47 o
   7   1  21      739.84      760.62     28.22 o
  -6   2  21       17.06       12.90     10.98 o
  -4   2  21      643.42      632.13     27.83 o
  -2   2  21      851.94      884.39     35.52 o
   0   2  21      476.39      492.18     23.30 o
   2   2  21       12.39       19.44      6.75 o
   4   2  21        2.01        0.00      5.95 o
   6   2  21        0.96        6.38     11.96 o
  -4   0  22     9569.80     8441.79    436.93 o
  -2   0  22       30.83       27.91     11.96 o
   0   0  22      616.77      589.24     40.67 o
   2   0  22      456.33      455.27     34.29 o
   4   0  22       64.92       73.37     13.56 o
   6   0  22      650.82      683.34     43.06 o
  -5   1  22      125.92       92.50     25.52 o
  -3   1  22     1761.50     1717.50     73.76 o
  -1   1  22      108.31      125.67     10.24 o
   1   1  22      639.75      565.29     24.25 o
   3   1  22     1196.06     1252.21     51.03 o
   5   1  22     1258.39     1210.74     49.90 o
 
