# Supplementary material for: Crystal structures of N-(3-fluoro­benzo­yl)benzene­sulfonamide and N-(3-fluoro­benzo­yl)-4-methyl­benzene­sulfonamide
Source: Acta Crystallogr E Crystallogr Commun. 2016 Mar 2;72(Pt 4):428–31. doi: 10.1107/S2056989016003248 (PMC4910323; doi:10.1107/S2056989016003248)
Supplement: Supplementary file 3 [file e-72-00428-IIsup3.hkl]

#
# h,k,l, Fc-squared, Fo-squared, sigma(Fo-squared) and status flag
#
data_II
_shelx_title ' 2014_aug_suchetan_3fba3_0m_a.res in P2(1)/c'
_shelx_refln_list_code          4
_shelx_F_calc_maximum      168.84
_exptl_crystal_F_000       608.00
_reflns_d_resolution_high  0.8571
 
loop_
 _symmetry_equiv_pos_as_xyz
 'x, y, z'
 '-x, y+1/2, -z+1/2'
 '-x, -y, -z'
 'x, -y-1/2, z-1/2'
 
_cell_length_a     9.0376
_cell_length_b    12.2912
_cell_length_c    12.1377
_cell_angle_alpha  90.000
_cell_angle_beta  105.107
_cell_angle_gamma  90.000
 
_shelx_F_squared_multiplier     1.000
 
loop_
 _refln_index_h
 _refln_index_k
 _refln_index_l
 _refln_F_squared_calc
 _refln_F_squared_meas
 _refln_F_squared_sigma
 _refln_observed_status
   1   0   0     1029.56      785.26     55.29 o
   2   0   0      846.16      929.13     69.04 o
   3   0   0     3369.23     3454.23    180.63 o
   4   0   0     1452.28     1681.39    148.24 o
   5   0   0     3554.33     3863.36    278.35 o
   6   0   0      385.78      390.09     17.76 o
   7   0   0     1060.27      788.57     67.12 o
   8   0   0       46.17       44.83      9.77 o
   9   0   0        2.54       10.45     10.45 o
  10   0   0     1062.49      983.55    101.49 o
   1   1   0      508.20      521.46     33.15 o
   2   1   0       72.77       68.47      6.91 o
   3   1   0      810.33     1108.10     64.45 o
   4   1   0      577.18      652.07     38.35 o
   5   1   0     1347.85     1272.21     39.50 o
   6   1   0       22.74       12.56      3.52 o
   7   1   0       43.93       33.35      4.44 o
   8   1   0        0.23        0.00      4.86 o
   9   1   0      193.51      187.99     11.71 o
  10   1   0       18.93       15.14      6.56 o
   1   2   0     3173.19     2164.37    165.84 o
   2   2   0        7.01        4.50      3.57 o
   3   2   0      386.68      518.68     44.98 o
   4   2   0      506.15      744.47     49.92 o
   5   2   0      803.72      732.53     24.11 o
   6   2   0       64.56       77.57      6.99 o
   7   2   0      545.38      533.50     52.13 o
   8   2   0     1810.37     1541.48    138.58 o
   9   2   0       34.76       38.85      5.87 o
   1   3   0      572.65      684.21     48.24 o
   2   3   0       48.31       24.41      6.60 o
   3   3   0       21.65       56.83     14.17 o
   4   3   0        0.20        3.36      3.34 o
   5   3   0     1226.36     1193.12     37.20 o
   6   3   0     1390.66     1502.41     56.95 o
   7   3   0     1284.05     1369.14     60.93 o
   8   3   0       37.45       45.85      5.19 o
   9   3   0       21.63       35.01      5.69 o
   0   4   0     1156.20     1268.63     79.55 o
   2   4   0      237.18      178.91     20.14 o
   3   4   0      247.36      255.02     36.72 o
   4   4   0      128.27      154.74      7.63 o
   5   4   0       67.31       66.13      5.15 o
   6   4   0      375.02      441.46     20.40 o
   7   4   0      391.27      436.72     18.59 o
   8   4   0      269.45      277.43     13.74 o
   9   4   0      148.26      141.22      8.98 o
   1   5   0        9.23        0.00      4.80 o
   2   5   0     1562.60      917.58     79.77 o
   3   5   0      788.10      782.52     42.12 o
   4   5   0      135.29      128.27      7.35 o
   5   5   0     1094.55     1183.39     40.93 o
   6   5   0     1600.12     1762.27     59.60 o
   7   5   0      143.23      138.40      9.34 o
   8   5   0       59.50       49.43      6.69 o
   9   5   0      239.06      253.75     13.64 o
   1   6   0        3.65        0.14      6.66 o
   2   6   0     3022.87     3148.91    117.46 o
   3   6   0      261.15      258.80     10.70 o
   4   6   0      477.78      514.02     18.57 o
   5   6   0       17.99       22.83      4.34 o
   6   6   0      170.12      175.70     10.72 o
   7   6   0      688.20      684.16     44.11 o
   8   6   0       36.46       47.07      6.48 o
   9   6   0        0.03        0.00      7.56 o
   1   7   0      219.13      204.19     10.20 o
   2   7   0     2130.44     2310.50     97.70 o
   3   7   0        1.92        1.91      3.29 o
   4   7   0      119.55      132.95      8.62 o
   5   7   0      179.10      211.69     11.79 o
   6   7   0      731.67      788.29     35.90 o
   7   7   0      273.92      274.56     23.15 o
   8   7   0        1.51        0.53      4.46 o
   0   8   0       44.60       19.13      5.72 o
   1   8   0     2104.57     2043.73     72.21 o
   2   8   0      381.85      423.49     22.95 o
   3   8   0        3.70       14.99      4.79 o
   4   8   0      753.10      765.65     32.68 o
   5   8   0      189.32      201.87     13.76 o
   6   8   0     1385.02     1428.26     55.14 o
   7   8   0        1.60        0.94      6.06 o
   8   8   0      372.80      403.51     36.86 o
   1   9   0      661.60      681.23     29.10 o
   2   9   0       79.65       84.46      7.46 o
   3   9   0        0.33        0.00      4.29 o
   4   9   0       47.71       55.67      7.46 o
   5   9   0       11.38       11.73      5.34 o
   6   9   0        3.23        8.57      5.11 o
   7   9   0      264.57      254.52     20.80 o
   0  10   0      582.78      654.47     40.81 o
   1  10   0      288.45      299.59     20.39 o
   2  10   0       22.58       21.67      7.00 o
   3  10   0        1.18        6.00      5.48 o
   4  10   0      341.15      372.05     22.40 o
   5  10   0       10.47        8.14      5.83 o
   6  10   0       45.73       49.06      7.83 o
   7  10   0       55.97       60.52     12.38 o
   1  11   0      396.28      368.79     60.37 o
   2  11   0      406.69      366.55     27.33 o
   3  11   0       30.62       25.21      7.56 o
   4  11   0      385.18      384.56     22.26 o
   5  11   0        0.49        0.00      5.19 o
   6  11   0      325.83      309.53     20.89 o
   0  12   0       17.27       20.08      9.08 o
   1  12   0       81.34       86.32      9.85 o
   2  12   0       24.61       24.83      6.26 o
   3  12   0        6.09        5.59      6.19 o
   4  12   0       45.16       48.11      9.64 o
   5  12   0       22.25       19.58      6.80 o
   1  13   0      484.60      502.70     30.63 o
   2  13   0      423.91      460.98     40.16 o
   3  13   0      144.72      166.39     15.31 o
   4  13   0      150.95      119.93     15.95 o
   0  14   0      300.54      305.86     28.61 o
   1  14   0      157.60      123.51     15.68 o
   2  14   0        9.39        0.28      7.43 o
 -10   1   1      449.19      458.12     19.97 o
  -9   1   1     2060.96     2161.10     80.07 o
  -8   1   1        0.75        7.53      3.82 o
  -7   1   1      125.64      138.01      8.18 o
  -6   1   1      418.99      399.77     14.62 o
  -5   1   1      640.08      799.81     25.97 o
  -4   1   1     4070.73     4578.17    199.23 o
  -3   1   1     1102.41      753.91     42.01 o
  -2   1   1     5820.61     6218.54    257.27 o
  -1   1   1     3455.01     3219.97    163.17 o
   0   1   1     1981.13     1420.23    157.61 o
   1   1   1    14719.52     8030.94    858.02 o
   2   1   1      273.27      219.25     14.42 o
   3   1   1     1111.70     1067.29     52.98 o
   4   1   1       89.66      119.40     13.38 o
   5   1   1      687.41      720.69     29.19 o
   6   1   1     1668.62     1600.15     53.72 o
   7   1   1       14.06       13.01      4.03 o
   8   1   1       83.80       56.97      9.58 o
   9   1   1       30.08       41.84      5.76 o
 -10   2   1       22.50       18.20      6.34 o
  -9   2   1      221.94      200.91     11.05 o
  -8   2   1       33.53       30.90      4.71 o
  -7   2   1        2.54        3.45      3.34 o
  -6   2   1      123.81      174.75      9.08 o
  -5   2   1      524.00      519.79     17.87 o
  -4   2   1        8.54        7.76      6.24 o
  -3   2   1     3020.63     3490.36    184.04 o
  -2   2   1    14095.77    13485.18    678.10 o
  -1   2   1      239.61      230.86     15.83 o
   0   2   1      340.70      298.76     26.40 o
   1   2   1    10332.97     6600.55    333.45 o
   2   2   1      481.18      458.59     25.34 o
   3   2   1     1581.91     1740.71     97.27 o
   4   2   1      323.60      262.78     13.70 o
   5   2   1      892.13      949.61     33.01 o
   6   2   1      206.21      239.24     13.57 o
   7   2   1      558.72      450.08     40.49 o
   8   2   1     1077.43      811.46     63.42 o
   9   2   1       50.36       72.45      7.22 o
 -10   3   1       12.73       13.48      7.70 o
  -9   3   1      362.85      371.31     16.28 o
  -8   3   1       78.73       71.69      6.68 o
  -7   3   1      112.80      102.68     12.21 o
  -6   3   1     1181.18     1147.11     41.43 o
  -5   3   1      471.81      533.62     18.48 o
  -4   3   1      620.50      641.57     30.89 o
  -3   3   1      430.21      483.11     35.48 o
  -2   3   1     3782.74     2053.54    154.84 o
  -1   3   1    18490.76    19134.98    781.88 o
   0   3   1     1769.24     2001.92     79.21 o
   1   3   1        0.54        0.00      3.30 o
   2   3   1     1434.55     1620.42    106.58 o
   3   3   1     1151.36     1293.39     90.35 o
   4   3   1     1535.19     1631.48     51.28 o
   5   3   1      602.77      571.63     24.02 o
   6   3   1      755.38      880.80     35.70 o
   7   3   1       23.05       31.17      5.77 o
   8   3   1        0.03        3.97      3.89 o
   9   3   1      228.05      246.95     13.43 o
  -9   4   1       39.43       23.96      5.72 o
  -8   4   1      473.79      506.50     20.60 o
  -7   4   1     2901.19     3024.81    110.85 o
  -6   4   1     1383.85     1495.04     46.22 o
  -5   4   1      374.82      396.00     14.57 o
  -4   4   1     1103.93     1108.55     33.30 o
  -3   4   1      309.21      319.60     39.06 o
  -2   4   1      206.16      185.69     57.90 o
  -1   4   1     5072.39     5298.46    280.07 o
   0   4   1       53.67       31.06      9.36 o
   1   4   1      297.88      293.73     32.33 o
   2   4   1        1.03       11.05      7.09 o
   3   4   1       28.45       25.60      6.23 o
   4   4   1      136.63      144.11      8.18 o
   5   4   1      960.85      960.40     37.70 o
   6   4   1       57.17       63.51      7.07 o
   7   4   1       36.97       30.98      5.81 o
   8   4   1      406.11      409.02     16.39 o
   9   4   1      261.71      248.75     13.30 o
  -9   5   1        1.66        4.15      5.31 o
  -8   5   1      606.16      628.01     32.24 o
  -7   5   1      555.69      585.15     25.96 o
  -6   5   1      390.73      413.97     17.41 o
  -5   5   1      500.99      462.99     16.88 o
  -4   5   1     1184.35     1274.74     34.40 o
  -3   5   1      360.64      298.90     17.07 o
  -2   5   1      849.25      363.63     41.81 o
   1   5   1       25.17       19.11     33.28 o
   2   5   1        2.57        6.88      8.61 o
   3   5   1        4.29        6.87      3.34 o
   4   5   1       63.71       71.29      5.89 o
   5   5   1       40.30       67.00      6.33 o
   6   5   1      815.66      865.06     35.77 o
   7   5   1       35.16       43.42      6.57 o
   8   5   1       51.77       53.10      5.60 o
   9   5   1        6.73       15.94      4.48 o
  -9   6   1       38.60       44.11      7.17 o
  -8   6   1      475.61      494.90     22.56 o
  -7   6   1      397.29      402.32     17.70 o
  -6   6   1      717.50      723.33     31.62 o
  -5   6   1       12.94       10.90      3.58 o
  -4   6   1        1.52        1.24      3.54 o
  -3   6   1      254.19      251.47      9.24 o
  -2   6   1      292.97      402.09     19.54 o
   2   6   1     1240.00     1204.30     48.87 o
   3   6   1        8.95       14.38      4.31 o
   4   6   1      418.67      366.52     15.50 o
   5   6   1      987.95     1105.54     39.11 o
   6   6   1     1243.23     1327.76     59.84 o
   7   6   1      705.97      707.40     30.48 o
   8   6   1       52.79       58.79      7.46 o
  -9   7   1        1.17        3.85      7.15 o
  -8   7   1      137.39      145.13     13.14 o
  -7   7   1        0.36        0.00      4.09 o
  -6   7   1       12.34       11.20      5.07 o
  -5   7   1      987.29     1051.57     37.44 o
  -4   7   1       57.75       68.85      5.49 o
  -3   7   1       53.56       55.96      5.24 o
  -2   7   1      161.93      113.70      6.16 o
  -1   7   1      332.06      312.46     15.06 o
   0   7   1     1324.13     1401.96     46.95 o
   1   7   1      819.20      845.33     29.87 o
   2   7   1      107.95       96.90     13.31 o
   3   7   1      515.94      612.73     30.27 o
   4   7   1      408.23      455.07     21.48 o
   5   7   1      634.94      703.64     29.79 o
   6   7   1      331.53      318.66     17.21 o
   7   7   1     1006.00     1045.90     41.56 o
   8   7   1       79.13       78.21      9.07 o
  -8   8   1        0.56        5.89      5.60 o
  -7   8   1        0.65        0.45      4.60 o
  -6   8   1      549.09      652.93     25.44 o
  -5   8   1       16.75       18.20      4.69 o
  -4   8   1       18.06       26.31      5.30 o
  -3   8   1       86.77       91.74      8.62 o
  -2   8   1      162.31      180.20     13.54 o
  -1   8   1     1183.24     1286.62     45.02 o
   0   8   1      453.03      532.64     20.71 o
   1   8   1      310.94      326.99     15.95 o
   2   8   1        5.81        2.49      5.64 o
   3   8   1        1.61        2.43      4.39 o
   4   8   1        1.66        2.42      4.36 o
   5   8   1       38.18       52.80      7.78 o
   6   8   1      149.69      151.11     17.86 o
   7   8   1        4.54        6.63      5.87 o
   8   8   1        2.31        2.75      8.25 o
  -8   9   1      276.01      211.23     22.83 o
  -7   9   1      420.79      438.99     28.26 o
  -6   9   1      212.82      270.63     18.98 o
  -5   9   1      978.92     1120.73     52.24 o
  -4   9   1      329.10      382.72     28.52 o
  -3   9   1      101.21      143.73     11.09 o
  -2   9   1       32.07       43.65      9.05 o
  -1   9   1     1840.34     2028.25     75.96 o
   0   9   1      562.46      650.67     28.10 o
   1   9   1       47.71       65.52      8.32 o
   2   9   1      773.32      900.39     53.19 o
   3   9   1        2.13        0.00      4.37 o
   4   9   1       34.98       63.90      7.75 o
   5   9   1      345.93      370.26     19.86 o
   6   9   1      744.27      775.63     32.73 o
   7   9   1      400.77      428.36     23.29 o
  -7  10   1       19.31       17.05     10.04 o
  -6  10   1      141.63      120.23     13.10 o
  -5  10   1        0.37        0.00      5.42 o
  -4  10   1        0.60        0.00      4.78 o
  -3  10   1      126.04       94.07      8.66 o
  -2  10   1       63.43       61.60      8.11 o
  -1  10   1       22.25       27.65      5.32 o
   0  10   1      718.85      743.45     31.79 o
   1  10   1      103.76       84.53     13.51 o
   2  10   1       32.94       24.12      5.76 o
   3  10   1      438.62      463.17     22.46 o
   4  10   1      425.77      464.68     22.43 o
   5  10   1      129.20      138.07     11.02 o
   6  10   1        0.58        1.05      5.05 o
   7  10   1       96.52       59.42     12.10 o
  -6  11   1      208.89      218.04     17.05 o
  -5  11   1      212.58      244.92     20.11 o
  -4  11   1       37.98       36.24      7.20 o
  -3  11   1        7.61       14.64      7.40 o
  -2  11   1      489.59      460.94     93.79 o
  -1  11   1      173.18      205.97     16.07 o
   0  11   1       80.77       73.64      9.36 o
   1  11   1       63.33       57.25      7.37 o
   2  11   1        1.20        0.12      5.35 o
   3  11   1      118.74      119.61     11.75 o
   4  11   1       61.77       74.03      9.45 o
   5  11   1      763.76      856.61     40.41 o
   6  11   1        7.17        9.90      8.53 o
  -5  12   1       40.09       45.11     10.45 o
  -4  12   1      156.45      182.35     23.11 o
  -3  12   1      560.11      580.20     32.17 o
  -2  12   1        8.30        7.22      7.25 o
  -1  12   1      123.72      121.31     18.43 o
   0  12   1     1433.44     1563.63     84.12 o
   1  12   1      125.41      134.76     12.11 o
   2  12   1       33.20       35.83      8.95 o
   3  12   1      401.07      391.87     27.77 o
   4  12   1      184.29      189.76     14.05 o
   5  12   1      120.16       95.30     13.00 o
  -4  13   1       12.34       11.28      7.43 o
  -3  13   1       26.66       27.55     10.59 o
  -2  13   1        0.83        0.00      5.04 o
  -1  13   1        2.09        0.00      7.84 o
   0  13   1      113.74      154.69     14.39 o
   1  13   1       31.78       37.96     11.00 o
   2  13   1       60.96       50.41      9.24 o
   3  13   1        2.37        2.49      6.08 o
  -1  14   1       54.09       56.93      8.90 o
   0  14   1       84.77       99.58     14.03 o
   1  14   1      783.72      709.62     55.57 o
 -10   0   2       41.93       53.37     11.00 o
  -9   0   2      149.47      203.84     18.04 o
  -8   0   2     1618.90     1538.51     67.33 o
  -7   0   2     1099.40     1279.23     56.69 o
  -6   0   2      939.34     1119.04     49.32 o
  -5   0   2       82.96       79.90      7.36 o
  -4   0   2     2719.31     2622.44    281.51 o
  -3   0   2     1831.81     1231.41     92.70 o
  -2   0   2       74.75       54.47      7.70 o
  -1   0   2      483.13      574.86     43.74 o
   0   0   2     2130.24      832.30     60.79 o
   1   0   2     5989.12     5716.34    286.74 o
   2   0   2     3693.33     3526.97    263.50 o
   3   0   2     4207.32     4498.74    340.79 o
   4   0   2     2968.33     3135.20    170.11 o
   5   0   2     1711.83     1899.28     99.86 o
   6   0   2      510.59      554.78     35.40 o
   7   0   2      266.59      191.93     34.22 o
   8   0   2       36.89       33.35      7.97 o
   9   0   2      237.14      246.77     19.24 o
 -10   1   2        0.16        1.12      6.46 o
  -9   1   2      369.73      368.06     15.88 o
  -8   1   2        2.65        2.70      3.83 o
  -7   1   2        6.56       18.73      3.60 o
  -6   1   2      370.73      401.67     12.05 o
  -5   1   2       19.54       30.46      3.43 o
  -4   1   2       17.92       18.67      5.10 o
  -3   1   2      935.55      652.20     37.15 o
  -2   1   2     4965.12     5170.42    260.86 o
  -1   1   2      940.65     1083.29     40.56 o
   0   1   2       53.98       77.42      4.73 o
   1   1   2        7.48        9.41      5.05 o
   2   1   2      809.45      785.58     42.37 o
   3   1   2      536.30      615.91     48.18 o
   4   1   2      147.69      208.01     12.29 o
   5   1   2       41.13       44.91      5.59 o
   6   1   2      130.12      137.54      9.12 o
   7   1   2      121.42       74.52      8.79 o
   8   1   2       93.92       88.93      7.56 o
   9   1   2       11.19        7.05      4.25 o
 -10   2   2      247.01      239.49     26.13 o
  -9   2   2       57.52       59.49      6.17 o
  -8   2   2      115.02      118.14      9.28 o
  -7   2   2      802.80      831.03     29.94 o
  -6   2   2      893.88      806.16     24.33 o
  -5   2   2      633.67      658.77     18.44 o
  -4   2   2      693.15      753.93     50.75 o
  -3   2   2     1510.93     1379.39     95.73 o
  -2   2   2     2855.00     3288.48    172.69 o
  -1   2   2     3507.47     3816.37    161.06 o
   0   2   2     8651.66     8355.64    404.56 o
   1   2   2      193.55      184.88     25.55 o
   2   2   2     1757.84     1773.39     96.42 o
   3   2   2      269.04      367.68     45.69 o
   4   2   2     5258.10     5385.72    176.75 o
   5   2   2      595.34      501.24     19.27 o
   6   2   2       50.66       66.82      6.98 o
   7   2   2       74.25       70.37      7.92 o
   8   2   2      210.78      203.71     11.85 o
   9   2   2       82.37       77.91      6.99 o
 -10   3   2        0.34       14.58      6.88 o
  -9   3   2       60.92       72.00      8.83 o
  -8   3   2      351.94      356.17     15.67 o
  -7   3   2       94.36       85.49      6.60 o
  -6   3   2      184.76      213.87      9.39 o
  -5   3   2     2152.70     2210.86     53.47 o
  -4   3   2      170.56      139.39     11.85 o
  -3   3   2        0.99        0.00      4.44 o
  -2   3   2     3212.12     3229.58    169.06 o
  -1   3   2    28507.43    26987.10   1099.58 o
   0   3   2       42.78       57.14     10.61 o
   1   3   2     3378.27     3584.61    194.88 o
   2   3   2      562.71      513.71     46.63 o
   3   3   2      241.01      198.85     14.98 o
   4   3   2      398.88      456.85     21.25 o
   5   3   2       10.27        8.95      3.80 o
   6   3   2     2188.02     2210.82     82.49 o
   7   3   2       63.60       57.74      6.48 o
   8   3   2        0.93        3.97      4.17 o
   9   3   2       37.42       40.50      7.31 o
  -9   4   2       10.49       13.44      5.96 o
  -8   4   2       11.19        8.63      5.26 o
  -7   4   2      477.16      505.09     23.00 o
  -6   4   2       41.87       49.05      4.92 o
  -5   4   2      343.01      360.85     12.87 o
  -4   4   2     2241.92     2497.96     76.04 o
  -3   4   2     1129.52     1375.64     84.85 o
  -1   4   2      149.60      163.31     30.93 o
   0   4   2      130.67      173.50     24.75 o
   1   4   2      102.99      131.70     25.29 o
   2   4   2      173.68      207.18     23.38 o
   3   4   2       27.34       21.69      5.17 o
   4   4   2       11.15       12.83      4.12 o
   5   4   2       87.57       84.37      7.72 o
   6   4   2     1271.09     1256.71     71.78 o
   7   4   2       42.49       39.03      7.90 o
   8   4   2        5.96        8.53      4.24 o
   9   4   2        8.54       10.15      4.75 o
  -9   5   2      223.40      210.10     17.37 o
  -8   5   2      228.55      255.98     17.09 o
  -7   5   2      928.50      674.54     40.50 o
  -6   5   2      235.72      247.37     12.26 o
  -5   5   2      472.91      459.29     15.67 o
  -4   5   2      768.78      660.13     19.13 o
  -3   5   2      539.01      526.15     19.05 o
  -2   5   2     4698.96     2186.65    172.72 o
  -1   5   2      375.29      279.18     42.36 o
   1   5   2      378.87       98.48     19.53 o
   2   5   2       93.95      124.57      9.74 o
   3   5   2      383.96      322.41     17.49 o
   4   5   2     1458.73     1497.00     55.90 o
   5   5   2      324.34      354.67     18.18 o
   6   5   2     1602.55     1157.00     65.92 o
   7   5   2     2413.63     2536.72     94.48 o
   8   5   2       13.15       14.10      4.29 o
  -9   6   2      204.56      198.85     18.28 o
  -8   6   2       46.56       47.19      6.92 o
  -7   6   2        0.52        3.51      4.17 o
  -6   6   2      924.70      902.31     49.74 o
  -5   6   2        5.68        6.93      3.49 o
  -4   6   2      108.13      115.46      6.28 o
  -3   6   2      541.72      535.58     15.78 o
  -2   6   2      571.33      575.56     19.87 o
  -1   6   2      409.16      370.57     21.24 o
   0   6   2        9.81        3.74      3.87 o
   1   6   2      933.63      884.02    104.80 o
   2   6   2      118.97      128.93     12.64 o
   3   6   2     1666.83     1989.89     85.20 o
   4   6   2       61.95       68.07      7.99 o
   5   6   2     1225.99     1283.40     50.48 o
   6   6   2      121.05      110.84      9.66 o
   7   6   2      175.95      185.70     12.58 o
   8   6   2      455.99      454.54     20.89 o
  -9   7   2      243.10      264.87     26.68 o
  -8   7   2      124.17      125.18     13.48 o
  -7   7   2       85.98       76.47     11.67 o
  -6   7   2      323.67      363.38     22.05 o
  -5   7   2       90.97      112.54     10.71 o
  -4   7   2        2.63        0.00      3.03 o
  -3   7   2       63.15       65.54      5.11 o
  -2   7   2      624.25      688.48     22.65 o
  -1   7   2      534.75      559.32     18.89 o
   0   7   2       64.98       58.48      5.10 o
   1   7   2       85.64       72.22     18.97 o
   2   7   2      201.90      238.31     16.82 o
   3   7   2        8.96       17.74      5.27 o
   4   7   2      504.79      579.53     29.51 o
   5   7   2      147.36      152.17     18.32 o
   6   7   2        4.25        8.16      5.93 o
   7   7   2     1042.51      994.91     46.84 o
   8   7   2       84.61       69.80      8.72 o
  -8   8   2        2.01        0.00      4.72 o
  -7   8   2     1482.87     1712.93     74.45 o
  -6   8   2       19.82       46.82      7.24 o
  -5   8   2      221.36      240.26     16.47 o
  -4   8   2      220.13      224.90     12.39 o
  -3   8   2      987.54      987.85     30.14 o
  -2   8   2      107.00       93.09      6.81 o
  -1   8   2        1.80        4.19      2.77 o
   0   8   2      164.12      150.50     10.53 o
   1   8   2      472.01      487.18     25.24 o
   2   8   2      309.01      326.11     25.17 o
   3   8   2       34.90       28.57      6.51 o
   4   8   2      163.34      155.36     11.68 o
   5   8   2      311.83      288.77     16.82 o
   6   8   2      758.45      807.48     39.96 o
   7   8   2       11.09        3.81      5.78 o
  -8   9   2      200.94      204.36     23.66 o
  -7   9   2      283.11      298.81     19.02 o
  -6   9   2      296.99      292.44     17.55 o
  -5   9   2        4.42        1.38      4.54 o
  -4   9   2        0.14        7.88      5.69 o
  -3   9   2      211.36      201.61     19.23 o
  -2   9   2      574.60      606.60     26.33 o
  -1   9   2      318.58      361.43     16.42 o
   0   9   2        3.74        2.39      4.30 o
   1   9   2       50.94       69.52      8.90 o
   2   9   2        1.29        0.00      6.30 o
   3   9   2       12.03       13.77      5.78 o
   4   9   2      367.90      413.36     20.82 o
   5   9   2       34.55       28.72      6.94 o
   6   9   2        1.35        5.18      5.60 o
   7   9   2        1.63        3.17      8.72 o
  -7  10   2      217.14      212.32     21.46 o
  -6  10   2      459.63      485.44     30.63 o
  -5  10   2      684.36      767.62     45.50 o
  -4  10   2       29.53       16.17      5.71 o
  -3  10   2      772.54      551.55     35.49 o
  -2  10   2     1802.85     1915.58     83.51 o
  -1  10   2      128.68      163.63     12.46 o
   0  10   2      338.44      357.18     25.64 o
   1  10   2     1768.49     1871.17     81.13 o
   2  10   2       10.35        9.04      6.12 o
   3  10   2      245.22      246.34     15.52 o
   4  10   2      784.53      878.95     36.87 o
   5  10   2      838.39      954.85     38.88 o
   6  10   2       41.94       43.81      7.51 o
  -6  11   2       92.26       58.60     11.42 o
  -5  11   2        0.98        0.00     12.24 o
  -4  11   2       15.32       21.31      6.53 o
  -3  11   2       11.09        6.17      7.09 o
  -2  11   2       26.30       30.64      7.22 o
  -1  11   2      122.17      131.59     12.06 o
   0  11   2     1606.96     1683.64     73.53 o
   1  11   2      380.91      378.54     23.01 o
   2  11   2      233.03      202.74     18.62 o
   3  11   2      190.16      198.48     13.51 o
   4  11   2        9.38        0.50      4.97 o
   5  11   2      421.92      403.53     19.15 o
  -5  12   2        4.74        2.20      6.88 o
  -4  12   2      281.39      347.67     33.28 o
  -3  12   2        3.85        1.94      6.65 o
  -2  12   2        0.30        1.93      7.98 o
  -1  12   2       42.63       61.89     14.30 o
   0  12   2       13.83       12.60      7.47 o
   1  12   2        1.74        0.00      5.94 o
   2  12   2        5.06        7.93      6.56 o
   3  12   2      177.36      209.79     15.13 o
   4  12   2      135.00      146.98     11.81 o
  -4  13   2       12.63        2.48      7.15 o
  -3  13   2       43.59       37.99      7.40 o
  -2  13   2       55.11       55.57      7.61 o
  -1  13   2      543.64      551.20     46.49 o
   0  13   2      275.25      255.22     23.11 o
   1  13   2      122.47      120.48     16.78 o
   2  13   2      497.86      530.76     33.00 o
   3  13   2      537.66      543.50     32.92 o
  -1  14   2       30.99       27.63      8.85 o
   0  14   2      363.62      334.15     22.63 o
   1  14   2       75.98       69.59     10.48 o
 -10   1   3       23.46       22.59      6.58 o
  -9   1   3      237.22      266.21     16.82 o
  -8   1   3     1710.67     1839.08     61.57 o
  -7   1   3     1299.96     1384.18     39.78 o
  -6   1   3      405.77      447.18     13.74 o
  -5   1   3      553.77      549.14     14.36 o
  -4   1   3      961.25      803.41     36.79 o
  -3   1   3      632.46      396.41     24.69 o
  -2   1   3       10.57        1.72      2.71 o
  -1   1   3     1862.12     1847.04     82.64 o
   0   1   3     5231.80     5625.53    200.01 o
   1   1   3       85.17       86.15      9.94 o
   2   1   3      909.28      893.53     57.81 o
   3   1   3     3035.98     2922.28    165.26 o
   4   1   3       50.78       90.27      8.22 o
   5   1   3      446.39      564.24     24.69 o
   6   1   3       35.32       33.75      7.11 o
   7   1   3        1.81        8.26      4.50 o
   8   1   3      264.59      258.84     13.42 o
   9   1   3        4.07        7.65      4.25 o
 -10   2   3       80.68       79.20      9.04 o
  -9   2   3       98.71      106.30      8.61 o
  -8   2   3       78.52       86.98      7.13 o
  -7   2   3        1.87        0.17      2.86 o
  -6   2   3        5.31        4.86      2.52 o
  -5   2   3      639.14      629.64     16.63 o
  -4   2   3       63.33       71.39     13.07 o
  -3   2   3     2077.60     1485.28    114.16 o
  -2   2   3     1557.29     1493.35     68.68 o
  -1   2   3     1791.16     1918.42     83.18 o
   0   2   3     3178.00     3399.73    124.17 o
   1   2   3      440.77      434.04     35.11 o
   2   2   3      346.48      341.91     31.41 o
   3   2   3       12.70        3.19      5.73 o
   4   2   3      532.23      532.73     25.86 o
   5   2   3        2.89        0.00      3.82 o
   6   2   3       71.04       76.65      7.66 o
   7   2   3       95.59       96.31      9.33 o
   8   2   3       60.03       51.71      6.05 o
   9   2   3      116.33      114.90      8.16 o
 -10   3   3        2.38        0.93      7.01 o
  -9   3   3      365.24      352.37     20.15 o
  -8   3   3      224.37      276.28     21.94 o
  -7   3   3      119.83      121.02     11.99 o
  -6   3   3      539.58      575.26     17.29 o
  -5   3   3      678.43      685.50     19.62 o
  -4   3   3      151.43      146.44      8.39 o
  -3   3   3     5685.87     5924.92    895.98 o
  -2   3   3      405.04      411.71     32.00 o
  -1   3   3     5038.90     5196.18    219.61 o
   0   3   3     6404.15     6878.29    416.10 o
   1   3   3     3234.36     3157.71    172.08 o
   2   3   3        9.05       21.46     21.46 o
   3   3   3     1037.02      998.54     43.73 o
   4   3   3     1038.29     1129.85     49.60 o
   5   3   3      777.63      776.04     31.80 o
   6   3   3     1114.78      984.95     95.88 o
   7   3   3       58.54       63.17      8.96 o
   8   3   3       89.41       84.75      7.22 o
   9   3   3       43.79       45.34      8.06 o
 -10   4   3      401.13      364.58     24.50 o
  -9   4   3        0.93        2.44      4.76 o
  -8   4   3       54.29       48.03      9.90 o
  -7   4   3       18.17       14.47      4.27 o
  -6   4   3      479.92      473.46     19.09 o
  -5   4   3      157.53      172.69      7.27 o
  -4   4   3     1101.40     1186.01     32.84 o
  -3   4   3     1539.14     1720.86    102.88 o
  -2   4   3     1532.15     1501.83    125.56 o
  -1   4   3      682.40      600.17     43.34 o
   1   4   3      599.79      708.40     48.71 o
   2   4   3     1876.31     2020.11    115.14 o
   3   4   3      229.30      224.99     17.08 o
   4   4   3      471.32      490.77     24.49 o
   5   4   3     1257.83     1314.67     50.97 o
   6   4   3     2515.26     2144.79    210.13 o
   7   4   3       19.95       33.43      5.69 o
   8   4   3      417.86      444.55     18.48 o
  -9   5   3        1.20        0.00      5.57 o
  -8   5   3       92.12       85.03     10.24 o
  -7   5   3      423.12      338.99     56.11 o
  -6   5   3     1764.59     1819.72     68.23 o
  -5   5   3        2.12        0.00      2.93 o
  -4   5   3      492.98      555.62     15.40 o
  -3   5   3     1764.79     1866.90     53.96 o
  -2   5   3      142.48      162.90     23.64 o
  -1   5   3      193.48       40.44     16.78 o
   1   5   3      384.90      352.29     29.16 o
   2   5   3      383.82      420.38     24.69 o
   3   5   3       23.47       51.01      6.84 o
   4   5   3     2783.11     3094.97    189.24 o
   5   5   3        0.18        1.62      4.11 o
   6   5   3      149.44      142.66     10.75 o
   7   5   3     1453.36     1508.15     52.24 o
   8   5   3       16.58        3.05      4.43 o
  -9   6   3      112.52      117.69     15.67 o
  -8   6   3        1.72        3.42      4.67 o
  -7   6   3       10.04        8.46      4.70 o
  -6   6   3     3734.52     3967.42    164.88 o
  -5   6   3      583.72      605.04     21.75 o
  -4   6   3      362.35      398.63     13.12 o
  -3   6   3     1928.40     1858.15     50.02 o
  -2   6   3     6365.51     6368.77    171.71 o
  -1   6   3      952.09      970.49     36.78 o
   0   6   3      310.01      361.61     13.62 o
   1   6   3      248.65      250.11     12.05 o
   2   6   3       33.51       23.01      4.78 o
   3   6   3       48.11       45.49      8.70 o
   4   6   3      700.66      703.01     42.85 o
   5   6   3     1169.03      832.03     50.20 o
   6   6   3      115.80       95.35     12.36 o
   7   6   3      179.70      187.61     19.25 o
   8   6   3       58.78       53.66      9.30 o
  -9   7   3       74.92       70.07      8.92 o
  -8   7   3      826.48      863.45     39.98 o
  -7   7   3      621.70      656.69     32.25 o
  -6   7   3      327.81      342.85     19.61 o
  -5   7   3       31.27       30.00      5.64 o
  -4   7   3      344.92      327.22     12.97 o
  -3   7   3      238.78      264.41     10.61 o
  -2   7   3      731.23      745.65     24.15 o
  -1   7   3      821.44      795.39     25.47 o
   0   7   3      274.93      235.84      9.64 o
   1   7   3       63.81       69.73      5.68 o
   2   7   3      295.11      305.21     17.73 o
   3   7   3      254.85      271.28     17.26 o
   4   7   3     1513.92     1245.03     56.60 o
   5   7   3      218.68      146.48     13.92 o
   6   7   3      111.10      126.65     20.31 o
   7   7   3      328.36      293.83     18.95 o
  -8   8   3        3.14        0.00      4.40 o
  -7   8   3      147.87      138.29     11.14 o
  -6   8   3       96.89       99.09      9.82 o
  -5   8   3     1571.87     1695.20     90.31 o
  -4   8   3      229.65      261.73     12.28 o
  -3   8   3       71.32       61.41      8.43 o
  -2   8   3      760.28      786.42     28.35 o
  -1   8   3       10.50        7.95      3.22 o
   0   8   3        6.19        8.43      3.18 o
   1   8   3      479.91      508.59     26.29 o
   2   8   3      283.57      335.32     19.72 o
   3   8   3        0.61        0.00      4.60 o
   4   8   3      635.97      688.05     41.88 o
   5   8   3      421.41      412.98     58.37 o
   6   8   3      215.44      237.69     18.43 o
   7   8   3       37.37       35.77      6.96 o
  -8   9   3      183.55      176.30     20.91 o
  -7   9   3      326.71      314.50     17.65 o
  -6   9   3        0.64        5.31      4.63 o
  -5   9   3       26.36       25.41      5.77 o
  -4   9   3      122.16      137.51      9.27 o
  -3   9   3      470.56      452.69     31.44 o
  -2   9   3      636.52      687.58     25.72 o
  -1   9   3     1695.94     1804.24     60.27 o
   0   9   3      807.75      883.74     41.97 o
   1   9   3       87.72       90.59     10.27 o
   2   9   3      100.60       80.36     25.17 o
   3   9   3       46.97       34.26      7.07 o
   4   9   3      190.94      188.55     18.86 o
   5   9   3        3.39       10.93      6.00 o
   6   9   3        0.67        0.00      5.13 o
   7   9   3      173.38      146.31     19.53 o
  -7  10   3      276.54      284.24     19.64 o
  -6  10   3        4.02       15.15      5.16 o
  -5  10   3       44.96       39.27      5.88 o
  -4  10   3       14.83       18.34      4.56 o
  -3  10   3       68.34       66.69      8.31 o
  -2  10   3      201.73      184.06     30.03 o
  -1  10   3      397.68      409.04     34.36 o
   0  10   3       73.03       70.65      7.83 o
   1  10   3      352.08      380.51     46.65 o
   2  10   3        0.23        0.00      5.29 o
   3  10   3      101.70      111.07      9.97 o
   4  10   3        0.20        0.00      4.79 o
   5  10   3       42.74       45.25      8.11 o
   6  10   3       25.67       19.87      7.19 o
  -6  11   3       10.21       12.38      7.70 o
  -5  11   3        4.16        1.91      6.14 o
  -4  11   3      469.66      476.44     25.54 o
  -3  11   3        0.82        6.57      5.04 o
  -2  11   3        9.44       11.89      6.03 o
  -1  11   3      143.46      147.98     11.59 o
   0  11   3     1516.72     1643.86     72.14 o
   1  11   3      363.73      379.25     45.33 o
   2  11   3        0.27        0.12      5.43 o
   3  11   3        1.98        0.00      4.64 o
   4  11   3      280.42      285.84     15.61 o
   5  11   3       21.73       23.95      6.92 o
  -5  12   3        6.49       20.08      8.25 o
  -4  12   3       80.47       72.09      8.74 o
  -3  12   3        9.35       11.98      6.23 o
  -2  12   3      439.80      499.71     23.18 o
  -1  12   3      130.16      132.68     11.77 o
   0  12   3        4.15        3.14      6.18 o
   1  12   3     1217.93     1273.39     71.57 o
   2  12   3      198.13      197.69     12.66 o
   3  12   3       67.87       64.73      7.21 o
   4  12   3       92.44       72.56      8.27 o
  -4  13   3        4.68        1.10      6.60 o
  -3  13   3        2.34        0.00      5.85 o
  -2  13   3       29.31       24.65      7.17 o
  -1  13   3       14.29       17.79      7.80 o
   0  13   3      135.78      139.97     19.10 o
   1  13   3       16.79       23.17      6.41 o
   2  13   3       18.72       15.06      5.86 o
 -10   0   4      189.00      190.60     20.91 o
  -9   0   4       15.08       15.63      6.30 o
  -8   0   4      149.43      157.61     12.30 o
  -7   0   4        1.82        3.43      4.28 o
  -6   0   4      184.11      205.87     11.07 o
  -5   0   4       22.70       19.81      4.16 o
  -4   0   4      150.00      116.70     16.23 o
  -3   0   4     1059.03      998.37     57.60 o
  -2   0   4     3991.58     4184.41    212.08 o
  -1   0   4    14609.56    16418.86   1151.92 o
   0   0   4     1016.94     1124.64     59.00 o
   1   0   4     2407.45     2000.38    206.98 o
   3   0   4      200.03      230.21     46.76 o
   4   0   4      230.70      251.28     19.84 o
   5   0   4     3615.39     3692.65    189.24 o
   6   0   4       51.71       28.20      8.75 o
   7   0   4       30.20       23.37      6.20 o
   8   0   4       57.25       52.02      8.92 o
 -10   1   4       30.86       32.27      6.99 o
  -9   1   4       32.46       24.28      4.94 o
  -8   1   4        5.73        4.94      3.30 o
  -7   1   4      332.50      332.06     13.13 o
  -6   1   4     1417.93     1438.95     38.50 o
  -5   1   4      151.67      166.31      8.21 o
  -4   1   4      304.81      256.38     17.38 o
  -3   1   4     2158.33     2166.18     94.10 o
  -2   1   4      669.09      741.51     30.33 o
  -1   1   4     2562.21     2504.33    105.28 o
   0   1   4     1712.77     1751.05     95.11 o
   1   1   4      239.41      227.38     17.74 o
   2   1   4     2773.93     2834.65    156.91 o
   3   1   4     1432.62     1382.22     56.94 o
   4   1   4        4.96       10.33      3.44 o
   5   1   4       92.57       86.93      8.42 o
   6   1   4      363.21      382.94     19.32 o
   7   1   4       73.78       73.53      7.95 o
   8   1   4        0.76        9.46      4.45 o
 -10   2   4      246.80      251.45     17.48 o
  -9   2   4      372.74      424.82     27.30 o
  -8   2   4      284.34      284.79     13.34 o
  -7   2   4     2700.99     2983.60     96.85 o
  -6   2   4      248.73      277.25     10.72 o
  -5   2   4      387.43      425.85     11.58 o
  -4   2   4      241.82      270.32     12.40 o
  -3   2   4     3999.37     4429.67    230.02 o
  -2   2   4     1036.70     1195.56     56.44 o
  -1   2   4      106.10       87.54     28.06 o
   0   2   4      516.21      548.35     24.14 o
   1   2   4     2163.81     2188.84     99.17 o
   2   2   4      125.82      105.55     19.40 o
   3   2   4       58.98       74.40      8.06 o
   4   2   4       78.98       60.47      8.97 o
   5   2   4      364.10      413.32     19.80 o
   6   2   4      778.35      751.40     52.57 o
   7   2   4      134.94      127.65     10.39 o
   8   2   4       45.98       44.76      5.51 o
 -10   3   4       55.41       40.38      7.00 o
  -9   3   4      227.33      258.31     19.73 o
  -8   3   4      120.88      128.16     14.06 o
  -7   3   4     1941.36     1915.38     63.58 o
  -6   3   4       20.27       27.01      3.52 o
  -5   3   4       38.51       60.43      3.62 o
  -4   3   4      169.01      144.84      6.75 o
  -3   3   4      870.22     1163.66     71.24 o
  -2   3   4      874.46      844.27     47.56 o
  -1   3   4      173.99      190.48     19.43 o
   0   3   4     6682.14     6846.24    440.07 o
   1   3   4      249.47      205.61     25.18 o
   2   3   4       10.15        7.48      5.44 o
   3   3   4      954.85      938.24     49.04 o
   4   3   4     1357.60     1403.33     61.27 o
   5   3   4      112.51      131.42      8.68 o
   6   3   4      781.62      866.33     41.60 o
   7   3   4      594.56      675.08     29.40 o
   8   3   4      190.47      202.76     10.88 o
 -10   4   4        1.02       14.48      6.77 o
  -9   4   4      131.71      129.33     10.58 o
  -8   4   4       14.90        9.59      5.11 o
  -7   4   4       32.87       17.91      5.45 o
  -6   4   4      250.17      253.16     11.41 o
  -5   4   4      596.23      618.51     17.12 o
  -4   4   4        0.71        2.43      2.15 o
  -3   4   4      130.87      133.66      7.81 o
  -2   4   4     1362.15     1195.00    220.45 o
  -1   4   4       88.97       31.36     15.13 o
   0   4   4       66.25       40.69     40.71 o
   1   4   4     1238.82     1349.32     61.30 o
   2   4   4      447.29      470.90     26.46 o
   3   4   4       29.57       18.03      4.66 o
   4   4   4        4.98        7.74      4.61 o
   5   4   4        1.27        0.64      4.28 o
   6   4   4      468.73      463.21     34.85 o
   7   4   4      170.51      172.04     13.58 o
   8   4   4       59.88       47.01      5.60 o
  -9   5   4       28.98       40.18      6.63 o
  -8   5   4     1035.42     1012.52    110.78 o
  -7   5   4       52.43       32.97      6.08 o
  -6   5   4      962.71      913.11     55.18 o
  -5   5   4     1838.52     1926.97     47.86 o
  -4   5   4       90.11       93.36      4.72 o
  -3   5   4       82.25      132.94      6.25 o
  -2   5   4     1014.86     1011.89     34.40 o
   0   5   4      233.10      201.87     12.99 o
   1   5   4     3138.62     3253.13    106.75 o
   2   5   4      105.95      100.31      8.63 o
   3   5   4     1278.31     1390.55     63.90 o
   4   5   4      448.93      497.69     32.45 o
   5   5   4      894.54      736.37     87.99 o
   6   5   4       95.12       82.65     10.58 o
   7   5   4      310.52      365.21     22.89 o
   8   5   4      440.06      434.62     19.67 o
  -9   6   4      446.10      432.65     22.13 o
  -8   6   4        1.05        7.49      4.80 o
  -7   6   4      466.00      355.54     59.94 o
  -6   6   4      680.22      397.74     53.35 o
  -5   6   4      364.28      385.15     13.51 o
  -4   6   4        9.51        6.42      2.78 o
  -3   6   4      408.99      459.37     14.46 o
  -2   6   4      903.67      996.80     31.18 o
  -1   6   4     2030.76     2087.80     57.31 o
   0   6   4      644.86      656.99     21.15 o
   1   6   4       34.75       29.19      5.54 o
   2   6   4       12.42       19.00      4.64 o
   3   6   4       81.00       87.20     11.55 o
   4   6   4        2.69        0.00      5.65 o
   5   6   4      280.84      259.56     41.35 o
   6   6   4      656.47      564.35     56.07 o
   7   6   4      283.14      291.40     28.75 o
  -9   7   4       17.48       25.02      8.39 o
  -8   7   4      133.29      134.28     12.75 o
  -7   7   4      564.30      581.81     29.07 o
  -6   7   4      437.53      416.92     41.37 o
  -5   7   4      477.44      493.91     23.22 o
  -4   7   4      383.28      432.33     14.43 o
  -3   7   4      916.46      986.77     29.81 o
  -2   7   4      177.83      180.20      8.59 o
  -1   7   4      728.75      799.29     23.79 o
   0   7   4     1394.70     1399.03     46.97 o
   1   7   4        0.68        0.49      2.83 o
   2   7   4     1852.20     1834.07     79.59 o
   3   7   4      792.76      712.39     56.85 o
   4   7   4       44.40       34.54      8.92 o
   5   7   4       60.81       65.12     12.43 o
   6   7   4      280.52      279.18     19.43 o
   7   7   4       90.59       85.60      8.62 o
  -8   8   4      117.18      125.75      9.88 o
  -7   8   4      166.48      177.55     12.99 o
  -6   8   4      234.59      241.56     24.75 o
  -5   8   4     1645.22     1713.87     58.26 o
  -4   8   4      172.55      165.21      9.26 o
  -3   8   4      153.06      144.29      8.09 o
  -2   8   4     2202.33     2245.43     62.34 o
  -1   8   4     2973.75     3182.50     93.96 o
   0   8   4        0.04        0.00      2.91 o
   1   8   4      940.75      994.12     45.88 o
   2   8   4      194.03      158.98     13.04 o
   3   8   4      440.90      240.09     22.05 o
   4   8   4      589.49      388.00     66.42 o
   5   8   4     1084.60     1127.12     53.41 o
   6   8   4      718.71      680.33     41.90 o
   7   8   4       35.11       26.67      8.80 o
  -8   9   4      260.13      214.65     17.91 o
  -7   9   4        8.94        2.57      4.36 o
  -6   9   4       70.30       60.69      9.51 o
  -5   9   4      192.79      210.13     11.88 o
  -4   9   4        3.63        0.00      3.82 o
  -3   9   4        2.01        3.96      3.31 o
  -2   9   4       61.83       58.18      5.73 o
  -1   9   4        0.33        1.90      3.42 o
   0   9   4      259.94      260.21     21.24 o
   1   9   4        9.85        8.10      5.25 o
   2   9   4      547.91      524.36     67.01 o
   3   9   4       48.00       49.48      8.16 o
   4   9   4      189.10      128.81     14.50 o
   5   9   4       22.50       28.28      7.17 o
   6   9   4      354.39      344.51     24.59 o
  -7  10   4       41.38       22.71      5.86 o
  -6  10   4        1.81        4.44      4.05 o
  -5  10   4       28.86       29.83      5.51 o
  -4  10   4       24.68       23.43      4.65 o
  -3  10   4      513.47      568.48     25.02 o
  -2  10   4     1780.06     1821.40     78.35 o
  -1  10   4      763.04      816.31     33.23 o
   0  10   4      289.25      287.28     37.25 o
   1  10   4      462.67      424.86     56.87 o
   2  10   4      370.95      396.96     43.74 o
   3  10   4      394.06      420.67     34.25 o
   4  10   4        1.57        1.03      6.19 o
   5  10   4      140.11      160.33     13.75 o
  -6  11   4        8.86       17.59      7.00 o
  -5  11   4       47.33       54.15      8.92 o
  -4  11   4      253.49      306.82     19.46 o
  -3  11   4       24.37       31.19      6.88 o
  -2  11   4        0.70        0.91      4.96 o
  -1  11   4      683.11      697.56     43.56 o
   0  11   4      319.87      348.55     51.21 o
   1  11   4       18.35       18.03      6.62 o
   2  11   4       41.28       37.25      6.87 o
   3  11   4       41.24       40.66      6.46 o
   4  11   4        3.96        3.71      5.87 o
   5  11   4      199.37      210.37     20.45 o
  -5  12   4        0.65        0.28      7.43 o
  -4  12   4        0.43        2.80      5.43 o
  -3  12   4      545.13      572.09     73.03 o
  -2  12   4      272.77      302.42     16.93 o
  -1  12   4        1.30        5.30      6.08 o
   0  12   4      192.52      222.77     15.01 o
   1  12   4      212.83      198.23     11.82 o
   2  12   4       15.56       15.51      4.95 o
   3  12   4       27.52       31.45      5.70 o
  -3  13   4      131.17      100.70     27.51 o
  -2  13   4        3.69        6.72      6.07 o
  -1  13   4        2.14        6.88     12.10 o
   0  13   4       14.42        6.19      5.61 o
   1  13   4       26.96       12.61      6.60 o
   2  13   4       58.91       59.27      9.53 o
 -10   1   5       33.34       36.32     15.68 o
  -9   1   5        7.13        7.98      4.38 o
  -8   1   5       11.15       21.45      4.38 o
  -7   1   5      524.32      543.42     19.12 o
  -6   1   5        1.57        0.00      2.76 o
  -5   1   5      174.05      174.97      6.58 o
  -4   1   5     1813.05     1765.12     41.41 o
  -3   1   5      187.30      173.68     14.09 o
  -2   1   5     1409.73     1525.29     70.44 o
  -1   1   5     1166.59     1420.33     61.30 o
   0   1   5       35.93       75.54      9.13 o
   1   1   5      896.76      943.88     87.32 o
   2   1   5       20.65       16.78     20.36 o
   3   1   5      582.06      491.79     20.67 o
   4   1   5      575.80      602.97     25.27 o
   5   1   5     3956.76     4054.58    146.15 o
   6   1   5       96.65      110.58     11.29 o
   7   1   5       86.85       82.74      7.32 o
   8   1   5      385.95      421.29     16.97 o
 -10   2   5      211.18      215.87     20.22 o
  -9   2   5      329.92      336.69     16.43 o
  -8   2   5       95.69       96.53      7.44 o
  -7   2   5      510.12      553.45     21.27 o
  -6   2   5        9.09       16.78      3.01 o
  -5   2   5        1.37        6.27      2.19 o
  -4   2   5      243.80      227.49      7.59 o
  -3   2   5      656.96      844.68     70.42 o
  -2   2   5     3701.60     4109.22    556.02 o
  -1   2   5     4259.92     3968.19    207.19 o
   0   2   5      856.99      747.19     50.86 o
   2   2   5      740.01      684.53     29.29 o
   3   2   5      183.25      185.48     10.54 o
   4   2   5       62.76       72.59      6.86 o
   5   2   5       32.01       39.62      7.62 o
   6   2   5      721.25      816.70     30.34 o
   7   2   5       30.97       40.65      6.40 o
   8   2   5      130.40      165.83     11.63 o
 -10   3   5       15.32       13.08      5.68 o
  -9   3   5       16.57       15.54      5.22 o
  -8   3   5        2.35        0.00      3.81 o
  -7   3   5     2461.61     2678.69     87.69 o
  -6   3   5      230.65      238.47     10.18 o
  -5   3   5      334.25      374.21     11.54 o
  -4   3   5      677.90      630.86     17.11 o
  -3   3   5      257.86      237.89     11.11 o
  -2   3   5       13.34       13.20     12.10 o
  -1   3   5      439.05      368.76     66.28 o
   1   3   5      309.20      350.37     17.23 o
   2   3   5     1485.26     1545.76     53.13 o
   3   3   5      260.96      274.62     13.56 o
   4   3   5      377.63      397.03     18.79 o
   5   3   5      252.73      271.21     13.89 o
   6   3   5       20.59       24.61      4.94 o
   7   3   5       11.20       13.29      5.49 o
   8   3   5      149.66      152.86     11.32 o
 -10   4   5      130.93      136.71     17.88 o
  -9   4   5     2600.14     2800.07    117.55 o
  -8   4   5     1189.29     1205.41     65.62 o
  -7   4   5       45.66       43.26      5.66 o
  -6   4   5      784.03      783.40     25.95 o
  -5   4   5      588.04      594.11     16.70 o
  -4   4   5       79.32       69.11      4.15 o
  -3   4   5      563.21      589.66     17.19 o
  -2   4   5     5233.73     5445.91    173.86 o
  -1   4   5     1826.66     1878.62     78.81 o
   0   4   5      437.41      422.74     16.77 o
   1   4   5     2330.51     2333.19     70.54 o
   2   4   5      227.20      222.53     11.58 o
   3   4   5      386.38      397.73     17.82 o
   4   4   5       11.39        9.02      6.24 o
   5   4   5        8.15       14.86      5.86 o
   6   4   5       28.91       36.78      7.01 o
   7   4   5      211.04      198.66     15.24 o
   8   4   5       19.46       28.33     11.55 o
  -9   5   5       25.28       22.50      5.62 o
  -8   5   5        1.60        0.47      4.69 o
  -7   5   5       84.25       63.08     13.47 o
  -6   5   5       57.53       52.21      5.06 o
  -5   5   5      501.88      535.42     15.54 o
  -4   5   5        0.58        0.00      2.02 o
  -3   5   5      777.92      767.40     21.90 o
  -2   5   5      443.58      507.41     15.41 o
  -1   5   5     1238.60     1225.20     34.92 o
   0   5   5      209.02      243.31      9.92 o
   1   5   5        1.46        0.27      2.84 o
   2   5   5       44.60       40.35      4.84 o
   3   5   5       76.66       73.08      8.26 o
   4   5   5        1.44        0.00      5.80 o
   5   5   5       88.78       77.90     10.15 o
   6   5   5       30.97       31.20      7.00 o
   7   5   5       14.39       19.46      7.20 o
  -9   6   5      545.60      542.88     30.13 o
  -8   6   5      121.81      128.16     11.25 o
  -7   6   5       78.68       72.20      8.79 o
  -6   6   5      268.74      198.61     14.70 o
  -5   6   5       40.64       42.44      4.49 o
  -4   6   5       11.06       17.24      3.07 o
  -3   6   5       27.54       34.61      3.80 o
  -2   6   5      169.44      170.32      9.36 o
  -1   6   5     3930.31     4255.23    124.54 o
   0   6   5      137.76      111.76      6.94 o
   1   6   5      117.34      125.17      8.74 o
   2   6   5      246.40      231.07     15.46 o
   3   6   5      794.54      817.25     38.98 o
   4   6   5      208.05      135.60     25.84 o
   5   6   5        7.03       14.98      7.04 o
   6   6   5      820.23      882.60     36.70 o
   7   6   5      657.11      675.49     33.24 o
  -9   7   5        1.97        0.00      6.60 o
  -8   7   5      381.43      400.21     21.16 o
  -7   7   5       32.38       31.97      5.97 o
  -6   7   5       64.37       54.65      8.27 o
  -5   7   5      331.17      363.46     15.26 o
  -4   7   5      298.32      296.77     12.43 o
  -3   7   5     1191.00     1212.51     38.20 o
  -2   7   5      531.58      529.59     16.15 o
  -1   7   5      327.52      375.02     13.19 o
   0   7   5       15.76       15.78      4.10 o
   1   7   5      563.32      584.82     26.08 o
   2   7   5        0.90        2.86      4.84 o
   3   7   5        9.66        5.63      6.34 o
   4   7   5     1433.49     1104.03    102.33 o
   5   7   5      173.50      217.64     27.99 o
   6   7   5        2.67        9.90      7.34 o
   7   7   5      553.71      485.46     43.74 o
  -8   8   5      132.39      113.64      9.22 o
  -7   8   5       41.89       43.42      6.38 o
  -6   8   5        7.79        7.92      4.80 o
  -5   8   5        0.49        6.01      3.66 o
  -4   8   5      131.73      127.60      8.26 o
  -3   8   5      789.86      793.07     27.29 o
  -2   8   5     1523.97     1617.70     46.33 o
  -1   8   5     1308.56     1400.29     48.12 o
   0   8   5       54.88       58.43      5.31 o
   1   8   5       88.95       83.75     11.56 o
   2   8   5        1.20        0.00      4.92 o
   3   8   5      277.04      253.07     45.94 o
   4   8   5       11.79        6.45      7.83 o
   5   8   5       22.59       19.56      6.94 o
   6   8   5       77.39       79.65      9.29 o
  -7   9   5      537.28      560.86     28.54 o
  -6   9   5      367.57      423.71     22.16 o
  -5   9   5       30.71       32.12      5.33 o
  -4   9   5     1019.91     1129.87     40.12 o
  -3   9   5     1975.25     2051.00     76.40 o
  -2   9   5       28.28       21.71      4.13 o
  -1   9   5        1.52        3.27      3.62 o
   0   9   5     2788.80     3096.78    114.13 o
   1   9   5      192.23      170.09     12.65 o
   2   9   5      732.56      702.44     38.16 o
   3   9   5      241.57      202.79     20.02 o
   4   9   5     1149.99     1194.87     55.85 o
   5   9   5        5.76        1.17      5.69 o
   6   9   5       58.63       65.86     10.14 o
  -7  10   5      155.37      121.58     15.95 o
  -6  10   5       73.44       56.86      6.82 o
  -5  10   5       62.75       52.41      6.27 o
  -4  10   5       15.45       19.17      4.43 o
  -3  10   5       40.49       37.66      5.18 o
  -2  10   5      101.41       96.95      8.48 o
  -1  10   5       22.37       25.51      5.16 o
   0  10   5      165.01      195.23     14.20 o
   1  10   5      233.63      232.22     15.28 o
   2  10   5      403.60      438.88     19.93 o
   3  10   5      276.71      308.56     36.04 o
   4  10   5      124.59      109.41     11.29 o
   5  10   5      137.81      105.77     10.26 o
  -6  11   5      308.47      302.28     28.61 o
  -5  11   5       84.18       87.36      7.46 o
  -4  11   5       11.79       19.95      4.37 o
  -3  11   5      466.88      473.66     19.35 o
  -2  11   5        1.82        1.19      3.99 o
  -1  11   5      698.42      750.24     32.79 o
   0  11   5       61.10       71.59      8.68 o
   1  11   5      396.03      422.53     21.07 o
   2  11   5       47.01       37.68      6.88 o
   3  11   5      229.62      246.36     17.34 o
   4  11   5      373.44      406.22     25.33 o
  -5  12   5      417.91      354.27     33.01 o
  -4  12   5       52.39       49.91      7.36 o
  -3  12   5      154.09      166.23     13.47 o
  -2  12   5        7.33       18.37      6.46 o
  -1  12   5      379.72      391.60     22.36 o
   0  12   5       48.72       43.34      6.86 o
   1  12   5      555.17      560.02     22.08 o
   2  12   5      130.30      105.93      8.70 o
   3  12   5      269.20      220.41     43.46 o
  -2  13   5        1.51        7.70      9.08 o
  -1  13   5      185.90      166.88     15.36 o
   0  13   5      110.95       87.23     12.20 o
 -10   0   6       77.70       66.84     12.38 o
  -9   0   6        6.13        0.00      6.56 o
  -8   0   6     2756.04     2981.68    124.97 o
  -7   0   6      142.85      136.77     10.93 o
  -6   0   6       60.15       68.47      5.82 o
  -5   0   6      134.95      147.46      7.85 o
  -4   0   6     4612.92     4688.06    136.52 o
  -3   0   6      533.40      534.81     41.26 o
  -2   0   6      531.47      799.84     62.72 o
  -1   0   6     3428.65     3329.21    237.91 o
   0   0   6      131.11      151.27     17.60 o
   1   0   6     1966.29     2080.73    134.09 o
   2   0   6     1833.78     2002.10    145.76 o
   3   0   6      480.25      501.46     29.76 o
   4   0   6      775.15      794.41     44.83 o
   5   0   6     1212.65     1249.98     67.47 o
   6   0   6     2095.11     2364.32    175.47 o
   7   0   6      242.89      260.49     16.19 o
 -10   1   6      132.97      134.09     12.16 o
  -9   1   6        4.58        4.10      4.15 o
  -8   1   6      302.64      327.23     14.80 o
  -7   1   6       29.19       32.23      4.70 o
  -6   1   6       18.71       16.68      3.11 o
  -5   1   6       40.53       48.80      3.55 o
  -4   1   6      217.92      212.35      7.06 o
  -3   1   6      276.42      312.18     10.30 o
  -2   1   6        0.25        0.00      3.56 o
  -1   1   6      401.50      443.65     38.51 o
   0   1   6      504.13      521.90     30.62 o
   1   1   6      361.45      437.50     21.31 o
   2   1   6        0.64        1.78      3.41 o
   3   1   6        9.05        0.00      3.53 o
   4   1   6       19.04       26.75      4.58 o
   5   1   6      462.84      515.38     20.71 o
   6   1   6      894.60      910.33     33.23 o
   7   1   6        8.14        4.86      3.82 o
 -10   2   6        1.82        2.20      7.98 o
  -9   2   6       25.91       21.30      5.22 o
  -8   2   6      326.74      306.08     21.87 o
  -7   2   6     1624.38     1695.17     56.99 o
  -6   2   6      260.55      284.34     10.16 o
  -5   2   6      135.83      151.48      6.73 o
  -4   2   6      895.47      868.35     22.76 o
  -3   2   6       71.89       73.40      5.03 o
  -2   2   6      490.95      520.97     22.20 o
  -1   2   6     2111.49     2164.10    113.79 o
   0   2   6      869.73      826.46     31.54 o
   1   2   6       20.34       36.23      5.19 o
   2   2   6      480.23      459.01     22.02 o
   3   2   6      729.26      822.20     32.71 o
   4   2   6     1990.69     2007.02     66.85 o
   5   2   6      238.52      290.78     14.18 o
   6   2   6      365.21      395.66     17.17 o
   7   2   6       72.90       70.41      8.18 o
 -10   3   6      224.83      211.78     22.28 o
  -9   3   6       35.04       30.74      6.69 o
  -8   3   6      259.04      268.10     18.13 o
  -7   3   6       56.13       63.18      7.64 o
  -6   3   6      707.81      725.05     21.19 o
  -5   3   6        3.97        9.01      2.50 o
  -4   3   6      280.68      254.55      8.59 o
  -3   3   6      888.19      816.71     20.30 o
  -2   3   6     2085.17     2196.15     60.90 o
  -1   3   6        9.30        9.93      2.58 o
   0   3   6      420.81      363.32     14.00 o
   1   3   6      179.42      148.75     10.11 o
   2   3   6       52.67       38.14      4.86 o
   3   3   6       35.99       33.39      4.89 o
   4   3   6     1101.26     1113.72     39.04 o
   5   3   6      362.14      398.98     17.60 o
   6   3   6      224.95      241.45     13.16 o
   7   3   6        1.07        0.00      5.66 o
  -9   4   6        4.60        0.00      4.82 o
  -8   4   6      268.56      266.32     19.18 o
  -7   4   6        4.04       10.58      6.03 o
  -6   4   6       61.25       52.22      4.74 o
  -5   4   6       13.42       23.09      3.42 o
  -4   4   6       58.99       60.92      4.14 o
  -3   4   6      638.96      644.41     17.73 o
  -2   4   6       97.71      121.53      6.35 o
  -1   4   6        0.23        2.09      2.19 o
   0   4   6      217.28      194.00      7.90 o
   1   4   6      629.75      623.48     25.50 o
   2   4   6       49.34       61.11      7.27 o
   3   4   6       42.69       41.16      5.62 o
   4   4   6      889.93      880.24     35.75 o
   5   4   6      213.81      242.03     25.02 o
   6   4   6       68.65       69.17      7.76 o
   7   4   6        2.38        0.00      6.27 o
  -9   5   6        0.37        0.00      4.48 o
  -8   5   6      207.00      217.50     15.11 o
  -7   5   6      306.21      280.55     30.70 o
  -6   5   6      182.25      171.61     16.84 o
  -5   5   6       37.13       34.66      4.02 o
  -4   5   6      213.73      241.03      8.97 o
  -3   5   6     1499.52     1539.18     44.40 o
  -2   5   6      754.82      691.92     20.00 o
  -1   5   6      487.12      496.83     16.04 o
   0   5   6        9.05        9.82      2.80 o
   1   5   6       42.24       34.88      4.63 o
   2   5   6      235.36      227.20     12.89 o
   3   5   6       10.45       12.36      4.29 o
   4   5   6     1901.49     2177.44    116.57 o
   5   5   6     1382.02     1427.83    111.43 o
   6   5   6      308.60      303.58     17.42 o
   7   5   6      163.79      184.72     16.91 o
  -9   6   6       33.41       29.30     10.47 o
  -8   6   6      217.31      259.03     15.94 o
  -7   6   6        0.56        0.00      4.24 o
  -6   6   6       17.83       13.83      3.93 o
  -5   6   6     1160.45     1243.34     43.28 o
  -4   6   6       18.18        9.62      3.07 o
  -3   6   6       32.57       33.66      3.93 o
  -2   6   6      118.52      142.57      7.19 o
  -1   6   6     2418.15     2656.44     79.33 o
   0   6   6      162.13      176.99      8.92 o
   1   6   6       36.03       31.65      4.91 o
   2   6   6       62.13       69.25      8.46 o
   3   6   6      576.15      540.41     28.14 o
   4   6   6      192.85      187.12     19.25 o
   5   6   6      212.91      245.80     29.13 o
   6   6   6       52.91       60.53      8.99 o
  -8   7   6      108.76      109.97     10.49 o
  -7   7   6       11.18        4.91      4.63 o
  -6   7   6       32.97       31.82      5.12 o
  -5   7   6       16.22       14.63      3.76 o
  -4   7   6      409.87      433.10     26.42 o
  -3   7   6     1848.88     2028.74     56.93 o
  -2   7   6     1408.67     1574.98     42.15 o
  -1   7   6      187.97      231.72     10.09 o
   0   7   6      168.12      172.21      8.26 o
   1   7   6        2.58        0.00      4.33 o
   2   7   6        3.77        0.00      4.89 o
   3   7   6      192.99      186.86     18.70 o
   4   7   6       96.76      105.41     20.63 o
   5   7   6       62.24       68.43      9.74 o
   6   7   6        0.88        4.10      6.27 o
  -8   8   6      106.32      102.67      8.54 o
  -7   8   6        6.93        8.03      4.49 o
  -6   8   6      612.23      639.20     40.32 o
  -5   8   6        3.27        4.50      3.98 o
  -4   8   6       52.55       47.69      5.11 o
  -3   8   6       17.39       16.18      3.34 o
  -2   8   6     2311.45     2265.19     68.02 o
  -1   8   6      493.40      529.38     19.14 o
   0   8   6     1800.52     1953.64     65.07 o
   1   8   6      142.07      131.59     10.87 o
   2   8   6      315.14      290.01     19.57 o
   3   8   6        8.48       11.92      8.66 o
   4   8   6      445.71      522.23     28.79 o
   5   8   6        0.78        3.88      6.10 o
   6   8   6       21.42       13.48     16.23 o
  -7   9   6      529.41      508.60     53.56 o
  -6   9   6       11.45        8.47      4.33 o
  -5   9   6       14.88       10.39      3.99 o
  -4   9   6       44.84       40.85      4.85 o
  -3   9   6      512.06      486.50     26.94 o
  -2   9   6      514.71      413.48     49.92 o
  -1   9   6       10.74       13.41      3.78 o
   0   9   6      572.46      592.83     27.17 o
   1   9   6       44.35       42.23      6.97 o
   2   9   6        4.16        0.00      5.43 o
   3   9   6       12.53       11.02      8.65 o
   4   9   6       76.49       86.83     10.50 o
   5   9   6      344.37      280.96     17.85 o
  -7  10   6       29.70       16.50     12.38 o
  -6  10   6        0.34        1.62      3.98 o
  -5  10   6      148.38      152.85      9.31 o
  -4  10   6      262.96      291.44     14.23 o
  -3  10   6      175.48      209.16     11.49 o
  -2  10   6       89.56       79.36      7.90 o
  -1  10   6      206.48      215.74     11.94 o
   0  10   6      204.75      199.91     14.04 o
   1  10   6      444.61      506.27     24.07 o
   2  10   6      639.43      660.87     35.33 o
   3  10   6      428.39      467.84     32.09 o
   4  10   6      127.16      147.66     12.47 o
  -5  11   6       97.68       82.79      6.80 o
  -4  11   6      250.51      283.53     13.21 o
  -3  11   6      228.04      240.53     16.71 o
  -2  11   6      645.22      716.24     30.06 o
  -1  11   6      117.87      137.63     12.78 o
   0  11   6      562.28      658.12     28.93 o
   1  11   6      317.75      340.59     15.85 o
   2  11   6       92.66       79.58     10.03 o
   3  11   6      236.92      225.19     15.66 o
  -4  12   6        5.70        4.91      7.94 o
  -3  12   6        2.20        5.59      5.67 o
  -2  12   6       46.14       54.93      8.71 o
  -1  12   6        5.39        9.87      5.71 o
   0  12   6        0.89        9.04      6.62 o
   1  12   6      100.04       84.23      8.04 o
   2  12   6       81.38       75.49     10.22 o
 -10   1   7      416.15      374.08     33.28 o
  -9   1   7      111.89      104.63      8.65 o
  -8   1   7     1498.33     1550.86     58.72 o
  -7   1   7      630.26      420.13     19.49 o
  -6   1   7       93.29       80.32      5.80 o
  -5   1   7      862.56      839.99     22.49 o
  -4   1   7      444.12      453.10     13.09 o
  -3   1   7     9099.50     9003.59    200.85 o
  -2   1   7     2872.11     2745.11     65.93 o
  -1   1   7        7.65        8.03      2.21 o
   0   1   7      229.08      216.07      9.78 o
   1   1   7        5.51       12.24      3.45 o
   2   1   7      891.37      992.89     38.53 o
   3   1   7       12.29       20.13      4.74 o
   4   1   7       13.83       15.65      4.45 o
   5   1   7      970.45     1013.77     35.89 o
   6   1   7        5.00        0.00      4.48 o
   7   1   7       54.25       50.29      5.83 o
 -10   2   7        0.05        0.00      8.25 o
  -9   2   7       19.37       20.80      5.31 o
  -8   2   7      399.12      394.12     16.61 o
  -7   2   7      117.16      127.68     11.44 o
  -6   2   7      365.01      361.97     12.46 o
  -5   2   7      128.38      136.44      6.44 o
  -4   2   7      655.14      656.12     17.79 o
  -3   2   7      727.60      739.90     18.64 o
  -2   2   7        0.72        2.09      2.10 o
  -1   2   7      164.80      147.38      6.75 o
   0   2   7      441.69      441.37     15.29 o
   1   2   7      544.14      599.13     28.47 o
   2   2   7      569.75      560.08     28.81 o
   3   2   7      853.81      890.61     35.75 o
   4   2   7      795.21      872.36     31.65 o
   5   2   7       40.74       49.76      5.88 o
   6   2   7      459.90      480.20     21.73 o
   7   2   7       88.32       84.69      8.55 o
  -9   3   7       52.60       49.24      6.16 o
  -8   3   7        3.81        0.00      8.18 o
  -7   3   7      140.45      159.63     10.82 o
  -6   3   7        1.98        0.00      2.91 o
  -5   3   7      399.09      407.26     12.71 o
  -4   3   7      192.93      231.22      8.52 o
  -3   3   7       87.49      103.68      5.19 o
  -2   3   7       11.47       13.08      2.87 o
  -1   3   7      242.69      224.93      8.43 o
   0   3   7     1117.62     1118.69     32.12 o
   1   3   7       40.58       54.69      6.34 o
   2   3   7     1938.23     2010.58     86.88 o
   3   3   7     1444.78     1456.52     55.52 o
   4   3   7      149.05      162.50     11.32 o
   5   3   7     3908.84     3965.34    143.26 o
   6   3   7      144.43      138.02     10.35 o
   7   3   7       52.02       46.62      8.45 o
  -9   4   7      408.95      426.92     22.02 o
  -8   4   7      138.82      162.68     13.10 o
  -7   4   7       95.53       93.88      7.72 o
  -6   4   7        0.14        0.00      2.76 o
  -5   4   7      730.75      838.30     25.66 o
  -4   4   7      412.35      421.25     12.92 o
  -3   4   7      581.04      642.23     20.50 o
  -2   4   7      527.12      581.78     18.88 o
  -1   4   7       33.31       35.38      3.63 o
   0   4   7      738.00      707.95     21.48 o
   1   4   7      222.84      231.07     12.64 o
   2   4   7      445.52      455.90     20.68 o
   3   4   7     3059.47     3229.06    117.81 o
   4   4   7      908.11      952.94     38.43 o
   5   4   7       59.23       39.97      7.56 o
   6   4   7      139.30      145.65     10.27 o
  -9   5   7        0.07        0.00      5.62 o
  -8   5   7      308.60      324.12     18.81 o
  -7   5   7        1.58        0.00      3.70 o
  -6   5   7      142.06      128.23      8.65 o
  -5   5   7      546.36      589.48     18.16 o
  -4   5   7       69.86       61.52      4.78 o
  -3   5   7      105.68      128.81      7.30 o
  -2   5   7      292.48      304.40     11.72 o
  -1   5   7      910.76      931.59     29.90 o
   0   5   7       23.98       25.27      3.95 o
   1   5   7      229.59      245.94     12.38 o
   2   5   7       52.00       46.55      6.21 o
   3   5   7       60.18       58.28      6.92 o
   4   5   7        0.07        2.84      7.68 o
   5   5   7       88.52       72.20     11.67 o
   6   5   7        6.84        5.28      6.38 o
  -9   6   7      341.50      337.02     22.26 o
  -8   6   7      272.40      293.22     17.04 o
  -7   6   7      134.66      140.40     12.46 o
  -6   6   7      152.88      159.32     18.83 o
  -5   6   7     1710.87     1732.72     58.41 o
  -4   6   7      598.79      525.92     30.27 o
  -3   6   7       31.02       31.30      3.88 o
  -2   6   7       20.31       19.30      3.49 o
  -1   6   7      361.46      345.27     14.85 o
   0   6   7        2.28        0.64      2.72 o
   1   6   7        2.23        5.53      3.88 o
   2   6   7      195.01      205.29     11.85 o
   3   6   7     1169.27     1157.48     53.57 o
   4   6   7       60.34       72.99     12.77 o
   5   6   7        0.51        1.73      8.60 o
   6   6   7        7.53        0.06      4.98 o
  -8   7   7        1.11        0.00      3.81 o
  -7   7   7       94.37       99.55      9.11 o
  -6   7   7       99.87      102.68      8.04 o
  -5   7   7      242.69      214.83     17.12 o
  -4   7   7       68.22       75.25      7.00 o
  -3   7   7      184.59      190.73     21.05 o
  -2   7   7      100.96      108.70      6.78 o
  -1   7   7       60.47       66.08      5.23 o
   0   7   7       25.73       30.89      3.76 o
   1   7   7      569.05      613.59     27.58 o
   2   7   7      162.59      172.70     17.57 o
   3   7   7      103.06      113.14     11.85 o
   4   7   7       93.67       87.58     10.56 o
   5   7   7        5.60        1.56      5.30 o
  -8   8   7       35.40       36.04     11.00 o
  -7   8   7        0.53        2.13      4.07 o
  -6   8   7       24.89       29.67      8.34 o
  -5   8   7       14.09       19.25      3.93 o
  -4   8   7        0.79        0.41      3.17 o
  -3   8   7      163.24      160.99     11.96 o
  -2   8   7       11.33        8.39      3.17 o
  -1   8   7       62.77       57.94      5.11 o
   0   8   7      214.23      192.03     14.52 o
   1   8   7       56.02       66.96      8.17 o
   2   8   7        1.93        3.51      6.15 o
   3   8   7      307.69      352.89     28.97 o
   4   8   7       27.81       23.60      9.42 o
   5   8   7        1.32        0.28      6.02 o
  -7   9   7        2.97        0.00      3.90 o
  -6   9   7      713.05      753.25     30.50 o
  -5   9   7        1.54        0.00      3.33 o
  -4   9   7       78.98       77.75      7.98 o
  -3   9   7      510.35      499.61     21.05 o
  -2   9   7     2618.55     2680.77     97.77 o
  -1   9   7       63.78       58.83      5.52 o
   0   9   7       22.86       23.55      6.11 o
   1   9   7     1140.37     1162.60     46.57 o
   2   9   7      101.47      100.57     13.58 o
   3   9   7      112.32      119.00     15.07 o
   4   9   7       85.80       94.63     10.11 o
  -6  10   7       23.59       25.78      6.37 o
  -5  10   7        5.57        7.11      3.77 o
  -4  10   7      305.56      312.01     13.17 o
  -3  10   7       86.47       82.99      7.79 o
  -2  10   7        9.49        8.69      4.62 o
  -1  10   7      347.53      398.05     20.57 o
   0  10   7       37.96       55.06      7.50 o
   1  10   7       24.82       32.59      6.89 o
   2  10   7        7.82        9.25      6.25 o
   3  10   7        0.58        0.00      5.57 o
  -5  11   7       60.11       47.90     11.09 o
  -4  11   7        0.14        1.56      3.61 o
  -3  11   7      369.61      364.24     17.32 o
  -2  11   7       20.89       31.30     10.03 o
  -1  11   7      628.43      612.31     31.01 o
   0  11   7        1.77        0.43      4.95 o
   1  11   7      184.76      176.38     10.49 o
   2  11   7       23.11       16.38      8.06 o
  -3  12   7       16.44       22.65      7.49 o
  -2  12   7        0.04        0.00      6.18 o
  -1  12   7      540.89      512.48     25.88 o
   0  12   7      109.91      107.97      8.61 o
  -9   0   8       54.94       39.89     13.20 o
  -8   0   8     1342.41     1337.69     82.25 o
  -7   0   8     2555.74     1610.27     86.36 o
  -6   0   8      105.35       79.80     23.41 o
  -5   0   8      201.31      223.04     12.29 o
  -4   0   8     1821.56     1823.48     67.79 o
  -3   0   8     3222.99     3151.73    113.89 o
  -2   0   8       26.80       22.76      4.27 o
  -1   0   8      718.25      700.12     32.69 o
   0   0   8     1435.05     1495.88     79.35 o
   1   0   8     1107.87     1032.28     56.69 o
   2   0   8        5.83        0.00      4.49 o
   3   0   8      610.17      434.57     40.99 o
   4   0   8     1565.98     1448.92    277.66 o
   5   0   8       58.14       53.09      9.14 o
   6   0   8        4.42        5.64      6.61 o
  -9   1   8        0.43        0.00      9.08 o
  -8   1   8      387.65      386.97     18.98 o
  -7   1   8        1.35        4.05      3.80 o
  -6   1   8      150.85      142.01     16.59 o
  -5   1   8     1255.49     1307.03     35.37 o
  -4   1   8      645.29      649.22     17.26 o
  -3   1   8       93.38       85.57      4.38 o
  -2   1   8     1027.29     1049.14     25.21 o
  -1   1   8      520.67      481.71     15.42 o
   0   1   8      453.73      430.87     17.10 o
   1   1   8     1562.77     1645.83     61.57 o
   2   1   8       62.48       54.59      6.10 o
   3   1   8      164.06      145.90     18.53 o
   4   1   8      195.88      193.43     19.77 o
   5   1   8      332.44      335.39     16.61 o
   6   1   8       25.63       17.10      6.77 o
  -9   2   8       78.93       81.33      9.21 o
  -8   2   8      507.52      504.99     22.47 o
  -7   2   8      368.08      325.80     27.58 o
  -6   2   8       23.48       19.88      3.71 o
  -5   2   8      435.74      454.87     14.62 o
  -4   2   8     3339.80     3552.06     85.31 o
  -3   2   8        1.90        3.18      2.29 o
  -2   2   8       21.69       20.46      3.01 o
  -1   2   8       51.31       57.58      4.28 o
   0   2   8      291.32      339.19     14.18 o
   1   2   8     1676.43     1852.80     68.96 o
   2   2   8      191.50      179.38     11.38 o
   3   2   8      562.61      610.88     41.89 o
   4   2   8      355.39      365.99     27.59 o
   5   2   8     1103.56     1209.66     54.35 o
   6   2   8      242.09      266.80     29.16 o
  -9   3   8      906.80      878.99     34.29 o
  -8   3   8       28.96       42.13      6.38 o
  -7   3   8       88.31      109.51      7.14 o
  -6   3   8     1066.49     1161.04     37.25 o
  -5   3   8      436.71      453.16     14.37 o
  -4   3   8       18.60       21.77      3.25 o
  -3   3   8        1.14        4.70      2.46 o
  -2   3   8      993.17     1048.74     36.46 o
  -1   3   8       12.63       15.83      3.02 o
   0   3   8       32.63       46.22      6.79 o
   1   3   8      741.79      747.28     43.06 o
   2   3   8      331.00      295.80     17.55 o
   3   3   8        1.07        5.09      3.80 o
   4   3   8        4.65        8.64      4.39 o
   5   3   8      241.39      221.31     12.96 o
   6   3   8       78.86       55.78      9.72 o
  -9   4   8       63.47       51.57      6.97 o
  -8   4   8      184.33      195.34     11.77 o
  -7   4   8      505.71      475.69     16.54 o
  -6   4   8       78.21       84.80      5.69 o
  -5   4   8      189.40      169.15      9.70 o
  -4   4   8     1482.14     1470.51     39.35 o
  -3   4   8        5.61        4.69      2.77 o
  -2   4   8        0.10        0.00      2.54 o
  -1   4   8       28.35       37.14      4.15 o
   0   4   8       60.61       81.45      7.43 o
   1   4   8       54.37       36.12      5.34 o
   2   4   8      381.49      369.28     18.40 o
   3   4   8      164.38      188.21     12.58 o
   4   4   8      611.18      632.60     22.34 o
   5   4   8      139.34      165.20     12.83 o
   6   4   8       18.91       11.34      6.74 o
  -9   5   8      496.69      442.55     27.30 o
  -8   5   8        7.12        0.00      5.01 o
  -7   5   8      289.89      313.21     14.93 o
  -6   5   8       53.01       63.85      5.39 o
  -5   5   8       26.92       32.22      4.63 o
  -4   5   8      183.64      174.53     16.03 o
  -3   5   8       50.60       52.35      4.59 o
  -2   5   8        6.12        7.71      3.08 o
  -1   5   8     1891.79     2000.00     60.71 o
   0   5   8        8.56        7.62      4.19 o
   1   5   8        9.49        7.76      6.10 o
   2   5   8      893.65      924.18     37.60 o
   3   5   8     1417.86     1537.58     52.91 o
   4   5   8       55.02       53.07      6.61 o
   5   5   8       71.11       54.53      6.93 o
  -8   6   8      187.51      192.60     13.60 o
  -7   6   8       12.79       15.16      4.72 o
  -6   6   8      306.50      264.84     13.78 o
  -5   6   8       46.61       41.99      5.13 o
  -4   6   8       38.66       25.97      3.81 o
  -3   6   8      140.85      131.29     15.13 o
  -2   6   8      340.17      351.96     17.85 o
  -1   6   8      935.13      604.84     35.25 o
   0   6   8      588.73      576.20     25.45 o
   1   6   8        9.63       19.19      5.82 o
   2   6   8        0.18        1.35      4.73 o
   3   6   8        7.39       11.38      5.56 o
   4   6   8      332.23      284.42     16.43 o
   5   6   8      125.86      125.84      9.27 o
  -8   7   8       28.22       31.85     10.87 o
  -7   7   8      128.18      129.81      9.03 o
  -6   7   8        9.94       16.15      4.54 o
  -5   7   8       15.99       10.23      3.61 o
  -4   7   8       27.02       25.52      3.85 o
  -3   7   8        2.99        1.23      2.98 o
  -2   7   8      193.54      165.11     15.79 o
  -1   7   8     1445.79     1518.71     58.27 o
   0   7   8      111.60      105.07      7.88 o
   1   7   8      918.12      964.49     39.35 o
   2   7   8      339.54      372.32     31.09 o
   3   7   8      346.12      363.90     22.03 o
   4   7   8       46.99       29.76      7.92 o
   5   7   8       60.94       54.19     11.00 o
  -7   8   8       43.35       57.76      6.54 o
  -6   8   8      189.89      169.31      9.92 o
  -5   8   8      373.80      382.19     14.07 o
  -4   8   8      202.63      210.49     10.03 o
  -3   8   8      707.24      463.93     24.11 o
  -2   8   8      544.24      504.66     27.19 o
  -1   8   8      572.51      510.67     39.16 o
   0   8   8      163.49      168.96     10.62 o
   1   8   8        2.30        0.30      6.75 o
   2   8   8       55.27       71.13      9.61 o
   3   8   8      661.31      643.86     40.75 o
   4   8   8      301.30      299.07     18.62 o
  -6   9   8       16.85       12.13      4.84 o
  -5   9   8      162.03      189.15      9.79 o
  -4   9   8        0.16        0.63      4.82 o
  -3   9   8       29.86       32.61      4.64 o
  -2   9   8      268.52      304.02     13.21 o
  -1   9   8        0.06        0.00      4.63 o
   0   9   8        0.92        0.00      5.25 o
   1   9   8       56.03       44.17      8.51 o
   2   9   8        0.34        0.00      6.14 o
   3   9   8       11.93        3.05      8.20 o
  -5  10   8      303.20      281.86     12.56 o
  -4  10   8      375.45      406.33     17.14 o
  -3  10   8      804.38      849.22     34.48 o
  -2  10   8       68.39       67.82      9.07 o
  -1  10   8       23.65       28.13      6.87 o
   0  10   8      115.49      111.05      9.81 o
   1  10   8       19.40       11.51      6.42 o
   2  10   8       65.23       64.97     11.23 o
  -4  11   8      207.06      188.56     13.87 o
  -3  11   8      594.63      564.56     28.10 o
  -2  11   8       79.60       97.06     10.00 o
  -1  11   8      110.88       93.39      9.70 o
   0  11   8      135.95      132.15     19.02 o
  -9   1   9      458.15      448.57     23.20 o
  -8   1   9      799.61      814.65     33.35 o
  -7   1   9      221.31      196.90     17.76 o
  -6   1   9      299.60      282.34     17.54 o
  -5   1   9     1314.98     1255.18     39.34 o
  -4   1   9      341.03      344.68     12.26 o
  -3   1   9       75.32       94.41      5.40 o
  -2   1   9     1092.53     1170.40     37.13 o
  -1   1   9     1247.88     1285.16     40.25 o
   0   1   9      126.82      148.01      9.98 o
   1   1   9     2363.34     2172.43     92.51 o
   2   1   9     2955.21     1780.53     93.38 o
   3   1   9      154.23      145.26     15.03 o
   4   1   9      489.43      529.22     23.49 o
   5   1   9       12.72        9.29      4.56 o
  -9   2   9       21.37       17.83      6.23 o
  -8   2   9       39.52       48.49      8.61 o
  -7   2   9      116.12      108.91     11.44 o
  -6   2   9        6.90        6.06      3.42 o
  -5   2   9       73.55       75.37      5.35 o
  -4   2   9      580.41      641.36     18.94 o
  -3   2   9      297.03      289.92     13.22 o
  -2   2   9     1247.77     1330.45     38.19 o
  -1   2   9       89.60      104.40      6.82 o
   0   2   9       41.39       43.93      5.39 o
   1   2   9       55.46       60.19      6.87 o
   2   2   9       47.72       38.44      5.34 o
   3   2   9        3.72        2.25      3.83 o
   4   2   9       10.32       10.53      4.43 o
   5   2   9      220.09      213.23     14.18 o
  -9   3   9        7.88        4.60      7.27 o
  -8   3   9      864.88      861.18     34.29 o
  -7   3   9     1021.46     1109.07     33.14 o
  -6   3   9      971.48      968.62     31.90 o
  -5   3   9       53.32       48.53      4.62 o
  -4   3   9       11.37       12.48      3.34 o
  -3   3   9       11.88       19.37      3.94 o
  -2   3   9      295.85      287.69     15.46 o
  -1   3   9       30.05       35.85      3.97 o
   0   3   9        6.35        9.04      3.69 o
   1   3   9        1.76        1.76      3.41 o
   2   3   9      430.50      419.83     29.34 o
   3   3   9      276.18      252.64     19.65 o
   4   3   9      143.54      145.41     10.20 o
   5   3   9        2.90        5.60      4.99 o
  -9   4   9      168.12      152.75     13.79 o
  -8   4   9      478.73      458.25     23.32 o
  -7   4   9      149.15      179.19      9.66 o
  -6   4   9       54.98       57.68      5.23 o
  -5   4   9      338.65      314.70     18.17 o
  -4   4   9     1240.91     1108.49     78.42 o
  -3   4   9      519.93      519.28     34.57 o
  -2   4   9      620.06      710.63     29.37 o
  -1   4   9       44.34       37.59      4.30 o
   0   4   9      484.54      490.19     22.26 o
   1   4   9      160.30      145.86     13.69 o
   2   4   9      237.94      251.44     14.35 o
   3   4   9      224.09      169.97     18.14 o
   4   4   9      517.76      571.29     24.51 o
   5   4   9        3.49        0.67      5.54 o
  -8   5   9       29.43       26.52      5.67 o
  -7   5   9      187.33      175.32     11.87 o
  -6   5   9       66.86       60.55      5.30 o
  -5   5   9       28.02       23.80      4.12 o
  -4   5   9      156.07      143.71     11.49 o
  -3   5   9      101.37       95.59      7.52 o
  -2   5   9       41.90       39.66      4.58 o
  -1   5   9      107.69       83.17      5.77 o
   0   5   9        7.02        1.02      4.68 o
   1   5   9        0.07        0.00      4.57 o
   2   5   9       38.77       38.39      5.46 o
   3   5   9      768.38      779.51     28.89 o
   4   5   9      234.00      248.01     18.56 o
   5   5   9      130.58      113.61     15.13 o
  -8   6   9        7.24        7.73      6.05 o
  -7   6   9      129.62      120.23      7.49 o
  -6   6   9        5.94        7.27      3.74 o
  -5   6   9        3.73        2.66      3.32 o
  -4   6   9       63.13       49.19      5.33 o
  -3   6   9      457.97      387.14     21.13 o
  -2   6   9       46.44       52.74      5.79 o
  -1   6   9      558.26      583.53     38.99 o
   0   6   9     1596.48     1420.27     84.07 o
   1   6   9      354.45      365.87     21.66 o
   2   6   9      253.83      270.97     17.73 o
   3   6   9       33.54       31.55      6.02 o
   4   6   9     1232.35     1059.51     47.94 o
  -7   7   9       22.20       18.17      5.31 o
  -6   7   9      194.84      187.57      9.50 o
  -5   7   9       12.66       13.38      3.68 o
  -4   7   9      137.46      125.89      9.89 o
  -3   7   9       41.58       37.27      4.59 o
  -2   7   9       14.77        7.86      3.54 o
  -1   7   9       11.18        4.36      4.07 o
   0   7   9      582.85      545.60     26.32 o
   1   7   9       11.84       12.62      6.30 o
   2   7   9      215.62      288.14     23.48 o
   3   7   9      694.93      706.35     33.77 o
   4   7   9      200.45      200.78     20.91 o
  -7   8   9        0.95        8.53      7.43 o
  -6   8   9       15.87       15.62      4.35 o
  -5   8   9        1.92        0.08      3.12 o
  -4   8   9        8.90        7.05      3.57 o
  -3   8   9      202.14      204.62     10.20 o
  -2   8   9       47.36       49.20      5.18 o
  -1   8   9        0.33        1.17      4.00 o
   0   8   9      104.46       96.06     10.42 o
   1   8   9        2.43        0.00      7.26 o
   2   8   9        9.74       13.03      8.06 o
   3   8   9       44.88       35.88      7.94 o
  -6   9   9       62.32       64.09      9.35 o
  -5   9   9      417.14      416.19     17.23 o
  -4   9   9      327.52      366.93     15.87 o
  -3   9   9       11.49       12.96      3.81 o
  -2   9   9       81.29       95.74      7.58 o
  -1   9   9      359.58      375.21     18.14 o
   0   9   9       60.60       60.94      8.67 o
   1   9   9      242.34      245.80     19.74 o
   2   9   9      130.83      127.33     10.27 o
  -4  10   9       92.78       88.78      7.18 o
  -3  10   9      214.65      222.15     15.48 o
  -2  10   9       10.28        6.29      5.42 o
  -1  10   9       53.73       56.81      7.80 o
   0  10   9       24.18       23.41      8.39 o
   1  10   9      120.51      102.60     15.40 o
  -2  11   9      361.53      316.86     29.16 o
  -1  11   9       13.68       14.85      9.08 o
  -9   0  10        0.59        5.50     10.18 o
  -8   0  10     1157.63     1172.69     58.12 o
  -7   0  10      385.98      408.14     23.19 o
  -6   0  10       69.90       84.72     10.26 o
  -5   0  10      328.86      353.16     24.93 o
  -4   0  10      293.17      319.70     19.61 o
  -3   0  10     1005.53     1122.86     63.70 o
  -2   0  10        1.97        0.00      4.77 o
  -1   0  10     1377.34     1498.28     66.26 o
   0   0  10      388.29      365.43     25.17 o
   1   0  10       59.09       42.26      8.25 o
   2   0  10      649.72      407.67     27.51 o
   3   0  10      218.55      255.46     40.44 o
   4   0  10      100.84      105.25     12.06 o
   5   0  10      597.83      596.59     50.06 o
  -9   1  10        5.26       10.59      7.00 o
  -8   1  10       17.52       19.31      5.15 o
  -7   1  10       20.48       23.79      5.04 o
  -6   1  10        8.45       11.47      4.28 o
  -5   1  10      114.69      109.29      8.18 o
  -4   1  10      140.35      151.14     14.18 o
  -3   1  10       12.66       13.01      3.98 o
  -2   1  10      284.72      318.10     13.38 o
  -1   1  10      123.92      144.16      8.62 o
   0   1  10      203.91      193.71     24.02 o
   1   1  10       11.39       11.34      4.19 o
   2   1  10       16.81       16.10      4.45 o
   3   1  10        1.05        3.67      3.72 o
   4   1  10       33.48       37.98      5.48 o
   5   1  10        0.86        0.00      6.41 o
  -9   2  10        2.35       14.85     11.55 o
  -8   2  10        3.99       12.49      6.79 o
  -7   2  10      142.45      146.84      9.15 o
  -6   2  10       82.30       60.40      6.27 o
  -5   2  10       72.69       72.56      7.83 o
  -4   2  10        1.09        0.00      4.13 o
  -3   2  10      954.70     1027.41     36.61 o
  -2   2  10     1717.56     1796.37     50.98 o
  -1   2  10      988.38     1056.39     37.43 o
   0   2  10      734.08      465.96     42.36 o
   1   2  10      373.67      315.36     35.69 o
   2   2  10        2.80        6.44      3.93 o
   3   2  10       42.44       44.45      6.04 o
   4   2  10       75.40       91.10      7.70 o
  -8   3  10      497.39      506.17     31.41 o
  -7   3  10       49.18       51.39      6.59 o
  -6   3  10        3.36        0.00      3.96 o
  -5   3  10      638.78      561.16     20.69 o
  -4   3  10     1314.17     1092.96    110.33 o
  -3   3  10        1.48        0.37      3.21 o
  -2   3  10      226.14      278.40     17.53 o
  -1   3  10     2571.04     2713.31     88.97 o
   0   3  10      248.09      236.99     30.89 o
   1   3  10       29.28       33.16      5.31 o
   2   3  10      159.09      172.72     17.94 o
   3   3  10     1360.73     1467.26     55.97 o
   4   3  10        3.58        7.51      4.41 o
  -8   4  10       28.41       18.77      7.59 o
  -7   4  10        9.46        8.36      4.02 o
  -6   4  10      167.21      196.08      9.16 o
  -5   4  10        5.37        1.26      3.58 o
  -4   4  10       37.51       25.15      4.39 o
  -3   4  10      139.56      114.88      8.48 o
  -2   4  10     1032.50     1092.34     42.81 o
  -1   4  10      626.12      596.53     26.25 o
   0   4  10        1.15        7.14      4.25 o
   1   4  10      114.31      101.34      9.97 o
   2   4  10       23.35       21.53      4.74 o
   3   4  10       10.01        7.56      4.63 o
   4   4  10      376.27      325.84     15.64 o
  -8   5  10       61.43       56.67     13.20 o
  -7   5  10       19.61       14.29      4.36 o
  -6   5  10      632.80      638.95     24.27 o
  -5   5  10      587.18      588.27     22.65 o
  -4   5  10      117.29      110.19     12.31 o
  -3   5  10      267.64      316.22     16.09 o
  -2   5  10       23.91       33.55      4.81 o
  -1   5  10       34.34       23.79      5.18 o
   0   5  10      575.96      644.95     70.03 o
   1   5  10       70.03       75.32      8.55 o
   2   5  10      293.60      321.25     16.04 o
   3   5  10      815.22      836.77     33.35 o
   4   5  10      630.66      669.76     53.37 o
  -7   6  10      207.65      208.68     13.02 o
  -6   6  10      531.34      508.70     18.19 o
  -5   6  10      149.41      124.42      7.58 o
  -4   6  10       57.29       50.33      5.14 o
  -3   6  10       29.08       33.10      5.09 o
  -2   6  10       70.68       80.11      7.03 o
  -1   6  10      158.78      145.16     20.36 o
   0   6  10       30.96       43.08      7.91 o
   1   6  10      332.07      367.59     20.37 o
   2   6  10      862.11      858.40     39.49 o
   3   6  10       85.14       56.44      8.26 o
  -6   7  10      107.80       93.06      6.36 o
  -5   7  10      306.15      310.77     14.07 o
  -4   7  10      233.01      227.18     16.16 o
  -3   7  10        1.19        2.88      3.42 o
  -2   7  10       25.95       28.25      4.41 o
  -1   7  10       23.36       24.21      4.92 o
   0   7  10        0.53        0.00      4.64 o
   1   7  10       43.67       47.37      7.90 o
   2   7  10      133.99      119.52     14.17 o
   3   7  10      497.81      491.51     39.89 o
  -6   8  10       81.25       70.71      7.50 o
  -5   8  10        2.16        2.63      3.98 o
  -4   8  10      108.85      124.71      7.54 o
  -3   8  10      365.30      361.62     14.16 o
  -2   8  10       23.73       20.85      4.76 o
  -1   8  10      177.96      168.01     10.04 o
   0   8  10        5.99        3.19      5.43 o
   1   8  10      785.72      719.41     33.95 o
   2   8  10      589.75      510.49     41.54 o
  -5   9  10        0.21       11.55      9.08 o
  -4   9  10       13.06        6.61      3.81 o
  -3   9  10       41.36       42.59      5.36 o
  -2   9  10        4.19        8.57      6.62 o
  -1   9  10       19.09       20.22      6.07 o
   0   9  10       93.58       90.75     14.03 o
   1   9  10       43.14       36.59     10.45 o
  -3  10  10      464.36      445.02     41.26 o
  -2  10  10      398.50      386.18     34.11 o
  -1  10  10        5.17        0.28      7.43 o
  -8   1  11        2.08        1.25      7.50 o
  -7   1  11       15.09       22.40      7.47 o
  -6   1  11        2.75        1.25      4.35 o
  -5   1  11      612.46      545.66     44.67 o
  -4   1  11     1417.25     1036.47     82.78 o
  -3   1  11     1542.34     1773.83     68.01 o
  -2   1  11      542.00      579.76     21.01 o
  -1   1  11       22.53       23.52      4.79 o
   0   1  11        4.27        3.93      3.81 o
   1   1  11      112.90      116.26      9.02 o
   2   1  11      421.75      431.52     19.95 o
   3   1  11        7.68        7.90      4.15 o
   4   1  11      313.41      294.37     16.28 o
  -8   2  11      195.75      179.19     15.17 o
  -7   2  11      221.51      229.88     13.31 o
  -6   2  11      200.59      227.21     12.55 o
  -5   2  11      113.37       96.54      8.04 o
  -4   2  11      105.51       98.76     13.94 o
  -3   2  11      743.01      816.37     34.29 o
  -2   2  11       58.56       64.14      6.02 o
  -1   2  11      112.91      106.64      8.19 o
   0   2  11     1189.09     1217.56     54.46 o
   1   2  11      245.26      259.07     14.37 o
   2   2  11      202.59      198.71     12.27 o
   3   2  11       79.95       86.90      7.46 o
   4   2  11       35.82       20.63      8.80 o
  -8   3  11       50.29       43.46     13.75 o
  -7   3  11       86.57       97.34      7.64 o
  -6   3  11       43.35       33.00      5.80 o
  -5   3  11      289.48      278.86     18.76 o
  -4   3  11       17.58       22.25      6.76 o
  -3   3  11       46.40       52.16      5.73 o
  -2   3  11       26.39       36.57      6.14 o
  -1   3  11      171.71      159.38     21.63 o
   0   3  11       47.68       39.86      5.89 o
   1   3  11      132.85      134.50      9.85 o
   2   3  11        4.80       10.61      4.30 o
   3   3  11       82.54       85.88      7.45 o
  -7   4  11      216.13      211.52     24.96 o
  -6   4  11      101.96      107.57      6.94 o
  -5   4  11      253.59      247.45     13.99 o
  -4   4  11        8.75       14.10      4.43 o
  -3   4  11      154.50      169.95     10.19 o
  -2   4  11      107.81      139.21     14.40 o
  -1   4  11      900.65      963.15     44.14 o
   0   4  11      119.57      132.45     12.73 o
   1   4  11      935.61     1026.61     40.50 o
   2   4  11     1063.98     1160.61     44.77 o
   3   4  11      542.80      545.62     22.80 o
  -7   5  11       15.39       22.04      7.04 o
  -6   5  11       15.07        9.34      4.05 o
  -5   5  11        3.40        0.00      3.84 o
  -4   5  11       84.49       94.36      7.84 o
  -3   5  11      127.95      121.08      8.30 o
  -2   5  11      693.61      709.05     35.12 o
  -1   5  11      168.14      169.29     11.48 o
   0   5  11      405.93      465.24     24.15 o
   1   5  11        0.72        0.00      4.49 o
   2   5  11       16.18       14.95      5.24 o
   3   5  11       83.24       95.18     14.03 o
  -6   6  11      450.71      411.43     29.90 o
  -5   6  11      354.83      354.58     16.67 o
  -4   6  11        8.00        4.45      3.58 o
  -3   6  11       36.11       46.43      5.55 o
  -2   6  11      374.48      396.54     22.38 o
  -1   6  11       51.98       51.88      7.90 o
   0   6  11       43.08       56.56      7.47 o
   1   6  11      120.41      115.71     10.07 o
   2   6  11      488.43      448.32     37.69 o
  -5   7  11      128.84      111.05      7.83 o
  -4   7  11       90.45      101.05      6.92 o
  -3   7  11       31.51       37.18      5.57 o
  -2   7  11        9.62       12.50      4.57 o
  -1   7  11       89.85       92.34      8.26 o
   0   7  11      267.38      273.48     16.34 o
   1   7  11       14.51       13.62      6.60 o
  -5   8  11       47.79       56.94     19.53 o
  -4   8  11       10.78       11.34      4.53 o
  -3   8  11        3.74        5.75      4.28 o
  -2   8  11       18.64       14.76      4.76 o
  -1   8  11       30.60       31.73     21.87 o
   0   8  11      140.67       73.45     12.93 o
  -2   9  11       46.46       48.96     11.28 o
  -7   0  12       17.38        9.35      8.80 o
  -6   0  12     1575.13     1591.99    121.58 o
  -5   0  12      670.85      762.71     65.19 o
  -4   0  12        6.11        9.43      8.45 o
  -3   0  12      203.26      232.02     20.89 o
  -2   0  12     3966.46     4194.65    174.62 o
  -1   0  12       46.68       59.32      9.51 o
   0   0  12       43.42       63.16     10.04 o
   1   0  12      557.32      555.38     33.93 o
   2   0  12      742.94      806.59     45.70 o
   3   0  12      185.79      159.24     18.43 o
  -7   1  12       85.19       77.25     10.20 o
  -6   1  12      311.70      353.72     24.88 o
  -5   1  12       32.34       38.86      7.83 o
  -4   1  12      183.98      211.47     16.33 o
  -3   1  12       29.73       46.46      7.20 o
  -2   1  12      113.50      122.73      8.01 o
  -1   1  12      384.63      422.21     19.69 o
   0   1  12      109.92      129.87      9.56 o
   1   1  12        0.21        2.24      3.97 o
   2   1  12       18.48       14.51      4.30 o
   3   1  12      252.63      244.33     19.23 o
  -7   2  12      209.11      202.79     16.56 o
  -6   2  12      143.31      142.48     12.07 o
  -5   2  12      223.36      267.26     17.85 o
  -4   2  12       11.33        6.79      5.79 o
  -3   2  12       32.77       45.90      6.94 o
  -2   2  12        1.59        4.34      5.68 o
  -1   2  12       72.81       90.39      8.04 o
   0   2  12      119.83      136.31      9.90 o
   1   2  12      454.72      463.50     20.69 o
   2   2  12      275.46      289.73     16.39 o
  -7   3  12      347.06      347.89     23.09 o
  -6   3  12        2.90        6.73      5.29 o
  -5   3  12       20.62       26.73      6.68 o
  -4   3  12      253.24      285.34     19.16 o
  -3   3  12       31.09       24.49      5.63 o
  -2   3  12      183.85      218.40     13.61 o
  -1   3  12        5.75        5.12      5.03 o
   0   3  12      392.96      425.76     19.62 o
   1   3  12      193.12      227.49     16.44 o
   2   3  12      101.45      129.81      9.20 o
  -6   4  12       21.06       28.20      5.75 o
  -5   4  12        2.58        6.87      5.13 o
  -4   4  12        1.77        5.72      5.11 o
  -3   4  12      344.05      328.62     17.41 o
  -2   4  12      142.18      144.34     12.32 o
  -1   4  12        5.98        7.53      5.19 o
   0   4  12       59.19       68.35      7.68 o
   1   4  12      161.58      142.11     11.04 o
   2   4  12       44.92       39.76      7.10 o
  -6   5  12        6.91        2.75      7.60 o
  -5   5  12      202.73      192.10     13.10 o
  -4   5  12      894.36      862.74     49.99 o
  -3   5  12        1.86        4.00      5.56 o
  -2   5  12        0.52        0.00      5.28 o
  -1   5  12      140.41      140.04     19.24 o
   0   5  12      286.94      321.71     17.87 o
   1   5  12      639.72      701.07     40.06 o
  -5   6  12      351.60      338.91     18.43 o
  -4   6  12       64.80       65.50      9.15 o
  -3   6  12        0.41        0.00      4.03 o
  -2   6  12       45.13       37.75      5.67 o
  -1   6  12      119.98      109.36      9.25 o
   0   6  12       46.63       40.07     15.27 o
   1   6  12       85.95       72.62     13.75 o
  -4   7  12     1110.06      766.56     62.72 o
  -3   7  12      347.87      315.32     21.56 o
  -2   7  12        1.30        0.00      7.98 o
  -1   7  12       33.67       28.33      8.53 o
  -6   1  13      185.00      186.14     16.09 o
  -5   1  13       17.02       15.37      6.60 o
  -4   1  13        6.02        2.28      7.37 o
  -3   1  13      100.92      107.64     10.58 o
  -2   1  13      748.96      723.79     34.29 o
  -1   1  13      390.88      378.92     17.59 o
   0   1  13      437.82      412.77     18.49 o
   1   1  13      691.33      697.04     39.48 o
  -6   2  13      145.88      142.62     13.21 o
  -5   2  13      554.39      564.16     27.95 o
  -4   2  13      354.58      370.74     20.73 o
  -3   2  13       45.17       57.37      7.89 o
  -2   2  13       11.42       22.08      7.17 o
  -1   2  13      217.67      258.09     15.33 o
   0   2  13        6.95       12.91      4.33 o
   1   2  13      149.38      163.64     19.26 o
  -5   3  13        2.48        8.93      4.98 o
  -4   3  13      102.11       99.51      9.43 o
  -3   3  13      340.41      346.67     19.60 o
  -2   3  13        1.62        0.00      5.83 o
  -1   3  13       10.05       13.76      5.93 o
   0   3  13       29.00       14.78      5.12 o
  -5   4  13      484.81      481.33     42.64 o
  -4   4  13      159.52      134.95     17.73 o
  -3   4  13       13.04       24.58      6.44 o
  -2   4  13       28.47       29.57      7.10 o
  -1   4  13      297.78      315.36     21.39 o
  -3   5  13       22.10       18.08      5.91 o
  -2   5  13      212.66      165.88     30.66 o
 
